# Supplementary material for: Antibiotic use for respiratory syncytial virus in the Middle East: A surveillance study in hospitalized Jordanian children
Source: PLoS One. 2021 Nov 29;16(11):e0260473. doi: 10.1371/journal.pone.0260473 (PMC8629301; doi:10.1371/journal.pone.0260473)
Supplement: S1 Dataset — (CSV) [file pone.0260473.s001.csv]

adm_ari	adm_apnea	adm_asthma	adm_bronchiolitis	adm_bronchopneumo	adm_croup	adm_febrile	adm_febseizure	adm_fever	adm_flu	adm_om	adm_cough	adm_pertussis	adm_pneumo	adm_sepsis	adm_rsv	adm_tonsillitis	adm_uri	adm_wheezing	los	sex_child	birth_wt_child	cough_sx	fever_sx	congestion_sx	runny_nose_sx	sob_sx	antibiotic	xray_results	pcr_rsv	pcr_hmpv	pcr_rhino	pcr_adeno	pcr_flu	pcr_piv	wheezing_yn	premature	any_icu	blood_positive	csf_positive	urine_positive	pmh	age_months_revised	bacteria	abxtot	mated	prox	virus	abx_hosp	abxcat
Unchecked	Unchecked	Unchecked	Unchecked	Unchecked	Unchecked	Unchecked	Unchecked	Unchecked	Unchecked	Unchecked	Unchecked	Unchecked	Unchecked	Checked	Unchecked	0	Unchecked	Unchecked	4	Male	3	Unchecked	Checked	Unchecked	Unchecked	Unchecked	No	Normal	0	0	0	0	No	No	0	0	0	No	No	No	0	3	0	2	high school	Zone 5	0	1	Empiric/firstline
Unchecked	Unchecked	Unchecked	Unchecked	Unchecked	Unchecked	Unchecked	Unchecked	Unchecked	Unchecked	Unchecked	Unchecked	Unchecked	Unchecked	Checked	Unchecked	0	Unchecked	Unchecked	25	Female	3	Unchecked	Checked	Unchecked	Unchecked	Unchecked	No	Normal	0	0	0	0	No	No	0	0	0	No	No	No	0	0	0	2	high school	Zone 5	0	1	Empiric/firstline
Unchecked	Unchecked	Unchecked	Unchecked	Unchecked	Unchecked	Unchecked	Unchecked	Unchecked	Unchecked	Unchecked	Unchecked	Unchecked	Unchecked	Checked	Unchecked	0	Unchecked	Unchecked	6	Female	3	Unchecked	Checked	Unchecked	Unchecked	Unchecked	No	Normal	0	0	1	0	No	No	0	1	0	No	No	No	0	2	0	2	high school	Zone 5	1	1	Empiric/firstline
Unchecked	Unchecked	Unchecked	Unchecked	Unchecked	Unchecked	Unchecked	Unchecked	Unchecked	Unchecked	Unchecked	Unchecked	Unchecked	Unchecked	Checked	Unchecked	0	Unchecked	Unchecked	8	Male	3	Unchecked	Checked	Unchecked	Unchecked	Unchecked	No		0	0	0	1	No	Yes	0	0	0	No	No	No	0	1	0	1	high school	Dense Zones	1	1	Empiric/firstline
Unchecked	Unchecked	Unchecked	Unchecked	Unchecked	Unchecked	Unchecked	Unchecked	Unchecked	Unchecked	Unchecked	Unchecked	Unchecked	Unchecked	Checked	Unchecked	0	Unchecked	Unchecked	7	Male	3	Checked	Checked	Unchecked	Unchecked	Checked	No	Abnormal	0	0	1	1	No	No	0	0	0	No	No	No	0	1	0	2	high school	Zone 1 & 6	1	1	Empiric/firstline
Unchecked	Unchecked	Unchecked	Unchecked	Unchecked	Unchecked	Unchecked	Unchecked	Unchecked	Unchecked	Unchecked	Unchecked	Unchecked	Unchecked	Checked	Unchecked	0	Unchecked	Unchecked	6	Male	3	Unchecked	Checked	Unchecked	Unchecked	Unchecked	No	Normal	0	0	0	0	No	No	0	0	0	No	No	No	0	1	0	2	high school	Zone 1 & 6	0	1	Empiric/firstline
Unchecked	Unchecked	Unchecked	Unchecked	Unchecked	Unchecked	Unchecked	Unchecked	Unchecked	Unchecked	Unchecked	Unchecked	Unchecked	Unchecked	Checked	Unchecked	0	Unchecked	Unchecked	8	Female	3	Unchecked	Unchecked	Unchecked	Unchecked	Unchecked	No		0	0	1	0	No	No	0	0	0	No	No	No	0	1	0	2	high school	Zone 5	1	1	Expanded coverage
Unchecked	Unchecked	Unchecked	Unchecked	Unchecked	Unchecked	Unchecked	Unchecked	Unchecked	Unchecked	Unchecked	Unchecked	Unchecked	Unchecked	Checked	Unchecked	0	Unchecked	Unchecked	2	Female	3	Unchecked	Unchecked	Unchecked	Unchecked	Unchecked	No		0	0	1	1	No	No	0	0	1	No	No	No	0	1	0	2	< hs	Zone 5	1	1	Empiric/firstline
Unchecked	Unchecked	Unchecked	Unchecked	Unchecked	Unchecked	Unchecked	Unchecked	Unchecked	Unchecked	Unchecked	Unchecked	Unchecked	Unchecked	Checked	Unchecked	0	Unchecked	Unchecked	9	Male	4	Checked	Unchecked	Unchecked	Unchecked	Unchecked	No	Abnormal	1	0	1	0	No	No	0	0	0	No	No	No	0	2	0	2	high school	Zone 5	1	1	Empiric/firstline
Unchecked	Unchecked	Unchecked	Unchecked	Unchecked	Unchecked	Unchecked	Unchecked	Unchecked	Unchecked	Unchecked	Unchecked	Unchecked	Unchecked	Checked	Unchecked	0	Unchecked	Unchecked	5	Male	3	Checked	Unchecked	Unchecked	Unchecked	Checked	No	Normal	1	0	0	0	No	No	0	0	0	No	No	No	0	1	0	2	high school	Dense Zones	1	1	Empiric/firstline
Unchecked	Unchecked	Unchecked	Unchecked	Unchecked	Unchecked	Unchecked	Unchecked	Unchecked	Unchecked	Unchecked	Unchecked	Unchecked	Unchecked	Checked	Unchecked	0	Unchecked	Unchecked	5	Female	2	Unchecked	Checked	Unchecked	Unchecked	Unchecked	Yes	Normal	0	0	0	0	No	No	0	1	0	No	No	No	0	2	0	0	< hs	Dense Zones	0	0	None prescribed
Unchecked	Unchecked	Unchecked	Unchecked	Unchecked	Unchecked	Unchecked	Unchecked	Unchecked	Unchecked	Unchecked	Unchecked	Unchecked	Unchecked	Checked	Unchecked	0	Unchecked	Unchecked	10	Female	4	Unchecked	Checked	Unchecked	Unchecked	Unchecked	Yes	Normal	0	0	0	0	No	No	0	0	0	No	No	No	0	2	0	2	high school	Zone 1 & 6	0	1	Empiric/firstline
Unchecked	Unchecked	Unchecked	Unchecked	Unchecked	Unchecked	Unchecked	Unchecked	Unchecked	Unchecked	Unchecked	Unchecked	Unchecked	Unchecked	Checked	Unchecked	0	Unchecked	Unchecked	2	Male	3	Checked	Unchecked	Unchecked	Unchecked	Unchecked	No	Normal	0	0	0	0	No	No	0	0	0	Yes	No	No	0	1	1	2	< hs	Dense Zones	0	1	Macrolides
Unchecked	Unchecked	Unchecked	Unchecked	Unchecked	Unchecked	Unchecked	Unchecked	Unchecked	Unchecked	Unchecked	Unchecked	Unchecked	Unchecked	Checked	Unchecked	0	Unchecked	Unchecked	9	Female	3	Unchecked	Checked	Unchecked	Unchecked	Checked	Yes	Normal	1	0	0	0	No	No	0	0	0	No	No	No	0	1	0	3	< hs	Dense Zones	1	1	Expanded coverage
Unchecked	Unchecked	Unchecked	Unchecked	Unchecked	Unchecked	Unchecked	Unchecked	Unchecked	Unchecked	Unchecked	Unchecked	Unchecked	Unchecked	Checked	Unchecked	0	Unchecked	Unchecked	6	Male	4	Unchecked	Checked	Unchecked	Unchecked	Unchecked	Yes	Normal	0	0	0	0	No	No	0	0	0	No	No	No	0	2	0	1	high school	Dense Zones	0	1	Empiric/firstline
Unchecked	Unchecked	Unchecked	Unchecked	Unchecked	Unchecked	Unchecked	Unchecked	Unchecked	Unchecked	Unchecked	Unchecked	Unchecked	Unchecked	Checked	Unchecked	0	Unchecked	Unchecked	15	Male	3	Checked	Unchecked	Unchecked	Unchecked	Checked	No	Normal	1	0	0	0	No	No	0	0	1	No	No	No	0	1	0	3	high school	Zone 1 & 6	1	1	Expanded coverage
Unchecked	Unchecked	Unchecked	Unchecked	Unchecked	Unchecked	Unchecked	Unchecked	Unchecked	Unchecked	Unchecked	Unchecked	Unchecked	Unchecked	Checked	Unchecked	0	Unchecked	Unchecked	2	Female	3	Unchecked	Unchecked	Unchecked	Unchecked	Unchecked	No		0	0	0	0	No	No	0	0	1	No	No	No	0	0	0	2	high school	Zone 1 & 6	0	1	Empiric/firstline
Unchecked	Unchecked	Unchecked	Unchecked	Unchecked	Unchecked	Unchecked	Unchecked	Unchecked	Unchecked	Unchecked	Unchecked	Unchecked	Unchecked	Checked	Unchecked	0	Unchecked	Unchecked	4	Male	4	Unchecked	Checked	Unchecked	Unchecked	Unchecked	No	Normal	0	0	1	0	No	No	0	0	0	No	No	No	0	3	0	1	high school	Zone 1 & 6	1	1	Empiric/firstline
Unchecked	Unchecked	Unchecked	Unchecked	Unchecked	Unchecked	Unchecked	Checked	Unchecked	Unchecked	Unchecked	Unchecked	Unchecked	Unchecked	Unchecked	Unchecked	0	Unchecked	Unchecked	6	Female	3	Unchecked	Checked	Unchecked	Unchecked	Unchecked	No		0	0	0	0	No	No	0	0	1	No	No	No	0	17	0	2	< hs	Zone 5	0	1	Expanded coverage
Unchecked	Unchecked	Unchecked	Unchecked	Unchecked	Unchecked	Unchecked	Unchecked	Unchecked	Unchecked	Unchecked	Unchecked	Unchecked	Unchecked	Checked	Unchecked	0	Unchecked	Unchecked	11	Male	2	Unchecked	Checked	Unchecked	Unchecked	Unchecked	Yes	Abnormal	0	0	0	0	No	No	0	0	0	No	No	Yes	0	3	1	3	> hs	Zone 1 & 6	0	1	Expanded coverage
Unchecked	Unchecked	Unchecked	Unchecked	Unchecked	Unchecked	Unchecked	Unchecked	Unchecked	Unchecked	Unchecked	Unchecked	Unchecked	Unchecked	Checked	Unchecked	0	Unchecked	Unchecked	10	Male	4	Unchecked	Checked	Unchecked	Unchecked	Unchecked	Yes	Normal	0	0	1	0	No	No	0	0	0	No	No	No	0	0	0	3	high school	Zone 5	1	1	Empiric/firstline
Unchecked	Unchecked	Unchecked	Unchecked	Unchecked	Unchecked	Unchecked	Unchecked	Unchecked	Unchecked	Unchecked	Unchecked	Unchecked	Unchecked	Checked	Unchecked	0	Unchecked	Unchecked	8	Female	4	Checked	Checked	Unchecked	Unchecked	Checked	Yes	Abnormal	0	0	0	0	No	No	1	0	0	No	No	No	0	0	0	2	high school	Dense Zones	0	1	Empiric/firstline
Unchecked	Unchecked	Unchecked	Unchecked	Unchecked	Unchecked	Unchecked	Unchecked	Unchecked	Unchecked	Unchecked	Unchecked	Unchecked	Unchecked	Checked	Unchecked	0	Unchecked	Unchecked	8	Female	4	Unchecked	Checked	Unchecked	Unchecked	Unchecked	No	Normal	0	0	1	0	No	No	0	0	0	No	No	No	1	1	0	2	< hs	Zone 1 & 6	1	1	Empiric/firstline
Unchecked	Unchecked	Unchecked	Unchecked	Unchecked	Unchecked	Unchecked	Unchecked	Unchecked	Unchecked	Unchecked	Unchecked	Unchecked	Unchecked	Checked	Unchecked	0	Unchecked	Unchecked	6	Male	2	Unchecked	Checked	Checked	Unchecked	Unchecked	No	Normal	0	0	1	0	No	No	0	1	0	No	No	No	0	3	0	2	high school	Zone 1 & 6	1	1	Empiric/firstline
Unchecked	Unchecked	Unchecked	Unchecked	Unchecked	Unchecked	Unchecked	Unchecked	Unchecked	Unchecked	Unchecked	Unchecked	Unchecked	Unchecked	Checked	Unchecked	0	Unchecked	Unchecked	9	Male	4	Unchecked	Unchecked	Unchecked	Unchecked	Unchecked	No	Normal	0	0	1	0	Yes	No	0	0	1	No	No	Yes	0	0	1	2	> hs	Zone 1 & 6	1	1	Empiric/firstline
Unchecked	Unchecked	Unchecked	Unchecked	Unchecked	Unchecked	Unchecked	Unchecked	Unchecked	Unchecked	Unchecked	Unchecked	Unchecked	Unchecked	Checked	Unchecked	0	Unchecked	Unchecked	14	Female	3	Checked	Checked	Unchecked	Unchecked	Unchecked	Yes	Abnormal	0	0	1	0	No	Yes	0	0	0	No	No	No	0	2	0	2	high school	Zone 5	1	1	Empiric/firstline
Unchecked	Unchecked	Unchecked	Unchecked	Unchecked	Unchecked	Unchecked	Unchecked	Unchecked	Unchecked	Unchecked	Unchecked	Unchecked	Unchecked	Checked	Unchecked	0	Unchecked	Unchecked	8	Male	3	Unchecked	Unchecked	Unchecked	Unchecked	Unchecked	No	Normal	0	0	1	0	No	No	0	0	0	No	No	No	0	1	0	2	high school	Zone 5	1	1	Empiric/firstline
Unchecked	Unchecked	Unchecked	Unchecked	Unchecked	Unchecked	Unchecked	Unchecked	Unchecked	Unchecked	Unchecked	Unchecked	Unchecked	Unchecked	Checked	Unchecked	0	Unchecked	Unchecked	2	Female	4	Unchecked	Checked	Unchecked	Unchecked	Unchecked	No	Normal	0	0	0	0	No	No	0	0	0	No	No	No	0	3	0	2	> hs	Zone 1 & 6	0	1	Empiric/firstline
Unchecked	Unchecked	Unchecked	Unchecked	Unchecked	Unchecked	Unchecked	Unchecked	Unchecked	Unchecked	Unchecked	Unchecked	Unchecked	Unchecked	Checked	Unchecked	0	Unchecked	Unchecked	8	Female	3	Checked	Checked	Unchecked	Unchecked	Unchecked	No	Normal	1	0	1	0	No	No	1	0	0	No	No	No	0	1	0	1	high school	Dense Zones	1	1	Empiric/firstline
Unchecked	Unchecked	Unchecked	Unchecked	Unchecked	Unchecked	Unchecked	Unchecked	Unchecked	Unchecked	Unchecked	Unchecked	Unchecked	Unchecked	Checked	Unchecked	0	Unchecked	Unchecked	7	Female	3	Checked	Checked	Unchecked	Unchecked	Checked	Yes	Abnormal	1	0	0	0	No	No	0	0	0	No	No	No	0	3	0	1	> hs	Zone 5	1	1	Empiric/firstline
Unchecked	Unchecked	Unchecked	Unchecked	Unchecked	Unchecked	Unchecked	Unchecked	Unchecked	Unchecked	Unchecked	Unchecked	Unchecked	Unchecked	Checked	Unchecked	0	Unchecked	Unchecked	5	Female	3	Unchecked	Checked	Unchecked	Unchecked	Unchecked	No	Normal	0	0	0	0	No	No	0	0	0	No	No	No	0	0	0	2	< hs	Zone 1 & 6	0	1	Empiric/firstline
Unchecked	Unchecked	Unchecked	Unchecked	Unchecked	Unchecked	Unchecked	Unchecked	Unchecked	Unchecked	Unchecked	Unchecked	Unchecked	Unchecked	Checked	Unchecked	0	Unchecked	Unchecked	6	Male	3	Checked	Unchecked	Unchecked	Unchecked	Unchecked	Yes	Normal	1	0	1	0	No	No	0	0	0	No	No	No	0	2	0	2	high school	Dense Zones	1	1	Macrolides
Unchecked	Unchecked	Unchecked	Unchecked	Unchecked	Unchecked	Unchecked	Checked	Unchecked	Unchecked	Unchecked	Unchecked	Unchecked	Unchecked	Unchecked	Unchecked	0	Unchecked	Unchecked	1	Male	3	Unchecked	Checked	Unchecked	Unchecked	Unchecked	No		0	0	0	0	No	No	0	0	0	No	No	No	0	15	0	1	< hs	Dense Zones	0	1	Empiric/firstline
Unchecked	Unchecked	Unchecked	Unchecked	Unchecked	Unchecked	Unchecked	Unchecked	Unchecked	Unchecked	Unchecked	Unchecked	Unchecked	Unchecked	Checked	Unchecked	0	Unchecked	Unchecked	4	Female	3	Checked	Checked	Unchecked	Unchecked	Unchecked	No	Normal	0	0	1	1	No	No	0	0	0	Yes	No	Yes	0	2	1	2	high school	Dense Zones	1	1	Empiric/firstline
Unchecked	Unchecked	Unchecked	Unchecked	Unchecked	Unchecked	Unchecked	Unchecked	Unchecked	Unchecked	Unchecked	Unchecked	Unchecked	Unchecked	Checked	Unchecked	0	Unchecked	Unchecked	11	Female	3	Checked	Checked	Checked	Unchecked	Unchecked	No	Normal	0	0	1	0	No	No	0	0	0	No	No	Yes	0	2	1	1	high school	Zone 5	1	1	Empiric/firstline
Unchecked	Unchecked	Unchecked	Unchecked	Unchecked	Unchecked	Unchecked	Unchecked	Unchecked	Unchecked	Unchecked	Unchecked	Unchecked	Unchecked	Checked	Unchecked	0	Unchecked	Unchecked	11	Male	3	Unchecked	Unchecked	Unchecked	Unchecked	Unchecked	No		0	0	0	0	No	No	0	0	1	No	No	No	0	1	0	2	high school	Dense Zones	0	1	Empiric/firstline
Unchecked	Unchecked	Unchecked	Unchecked	Unchecked	Unchecked	Unchecked	Unchecked	Unchecked	Unchecked	Unchecked	Unchecked	Unchecked	Unchecked	Checked	Unchecked	0	Unchecked	Unchecked	7	Male	3	Unchecked	Unchecked	Unchecked	Unchecked	Checked	No	Normal	0	0	0	0	No	No	0	0	0	No	No	No	0	1	0	2	< hs	Zone 1 & 6	0	1	Empiric/firstline
Unchecked	Unchecked	Unchecked	Unchecked	Unchecked	Unchecked	Unchecked	Unchecked	Unchecked	Unchecked	Unchecked	Unchecked	Unchecked	Unchecked	Checked	Unchecked	0	Unchecked	Unchecked	11	Male	3	Unchecked	Unchecked	Unchecked	Unchecked	Unchecked	No		0	0	0	0	No	No	0	0	0	No	No	No	0	0	0	2	< hs	Zone 1 & 6	0	1	Empiric/firstline
Unchecked	Unchecked	Unchecked	Unchecked	Unchecked	Unchecked	Unchecked	Unchecked	Unchecked	Unchecked	Unchecked	Unchecked	Unchecked	Unchecked	Checked	Unchecked	0	Unchecked	Unchecked	11	Female	3	Unchecked	Checked	Unchecked	Unchecked	Unchecked	No	Normal	0	0	0	0	No	No	0	0	0	No	No	No	0	1	0	3	high school	Zone 1 & 6	0	1	Expanded coverage
Unchecked	Unchecked	Unchecked	Unchecked	Unchecked	Unchecked	Unchecked	Unchecked	Unchecked	Unchecked	Unchecked	Unchecked	Unchecked	Unchecked	Checked	Unchecked	0	Unchecked	Unchecked	14	Female	3	Checked	Checked	Unchecked	Unchecked	Unchecked	No	Abnormal	0	0	0	0	No	Yes	0	0	0	No	No	No	0	2	0	2	high school	Zone 5	1	1	Empiric/firstline
Unchecked	Unchecked	Unchecked	Unchecked	Unchecked	Unchecked	Unchecked	Unchecked	Unchecked	Unchecked	Unchecked	Unchecked	Unchecked	Unchecked	Checked	Unchecked	0	Unchecked	Unchecked	24	Female	3	Unchecked	Unchecked	Unchecked	Unchecked	Unchecked	No	Normal	0	0	0	0	No	No	0	0	1	No	No	No	1	3	0	1	high school	Zone 1 & 6	0	1	Empiric/firstline
Unchecked	Unchecked	Unchecked	Unchecked	Unchecked	Unchecked	Unchecked	Unchecked	Unchecked	Unchecked	Unchecked	Unchecked	Unchecked	Unchecked	Checked	Unchecked	0	Unchecked	Unchecked	9	Female	2	Checked	Unchecked	Unchecked	Unchecked	Unchecked	No	Normal	0	0	1	0	No	Yes	0	1	0	No	No	No	0	3	0	1	< hs	Zone 5	1	1	Empiric/firstline
Unchecked	Unchecked	Unchecked	Unchecked	Unchecked	Unchecked	Unchecked	Unchecked	Unchecked	Unchecked	Unchecked	Unchecked	Unchecked	Unchecked	Checked	Unchecked	0	Unchecked	Unchecked	7	Female	3	Checked	Checked	Unchecked	Unchecked	Unchecked	No		0	0	0	1	No	No	0	0	0	No	No	No	0	1	0	2	high school	Dense Zones	1	1	Empiric/firstline
Unchecked	Unchecked	Unchecked	Unchecked	Unchecked	Unchecked	Unchecked	Unchecked	Unchecked	Unchecked	Unchecked	Unchecked	Unchecked	Unchecked	Checked	Unchecked	0	Unchecked	Unchecked	2	Female	2	Unchecked	Checked	Unchecked	Unchecked	Unchecked	Yes	Abnormal	0	0	0	0	No	No	1	0	0	No	No	No	0	14	0	1	high school	Dense Zones	0	1	Empiric/firstline
Unchecked	Unchecked	Unchecked	Unchecked	Unchecked	Unchecked	Unchecked	Unchecked	Unchecked	Unchecked	Unchecked	Unchecked	Unchecked	Unchecked	Checked	Unchecked	0	Unchecked	Unchecked	2	Female	3	Unchecked	Checked	Unchecked	Unchecked	Unchecked	No		0	0	0	1	No	No	0	0	0	No	No	No	0	3	0	2	> hs	Zone 1 & 6	1	1	Empiric/firstline
Unchecked	Unchecked	Unchecked	Unchecked	Unchecked	Unchecked	Unchecked	Unchecked	Unchecked	Unchecked	Unchecked	Unchecked	Unchecked	Unchecked	Checked	Unchecked	0	Unchecked	Unchecked	5	Male	3	Unchecked	Checked	Unchecked	Unchecked	Unchecked	No	Normal	0	0	1	0	No	No	0	0	0	No	No	No	0	3	0	1	< hs	Zone 1 & 6	1	1	Empiric/firstline
Unchecked	Unchecked	Unchecked	Unchecked	Unchecked	Unchecked	Unchecked	Unchecked	Unchecked	Unchecked	Unchecked	Unchecked	Unchecked	Unchecked	Checked	Unchecked	0	Unchecked	Unchecked	9	Male	3	Checked	Checked	Unchecked	Checked	Unchecked	Yes	Normal	0	0	0	0	No	No	1	0	0	No	No	No	0	2	0	0	< hs	Zone 5	0	0	None prescribed
Unchecked	Unchecked	Unchecked	Unchecked	Unchecked	Unchecked	Unchecked	Unchecked	Unchecked	Unchecked	Unchecked	Unchecked	Unchecked	Unchecked	Checked	Unchecked	0	Unchecked	Unchecked	5	Male	4	Unchecked	Checked	Unchecked	Unchecked	Unchecked	No	Normal	0	0	0	0	No	No	0	0	0	No	No	No	0	3	0	2	< hs	Zone 5	0	1	Empiric/firstline
Unchecked	Unchecked	Unchecked	Unchecked	Unchecked	Unchecked	Unchecked	Unchecked	Unchecked	Unchecked	Unchecked	Unchecked	Unchecked	Unchecked	Checked	Unchecked	0	Unchecked	Unchecked	5	Male	3	Unchecked	Unchecked	Unchecked	Unchecked	Unchecked	No		0	0	1	1	No	No	1	0	0	No	No	No	0	1	0	1	< hs	Zone 1 & 6	1	1	Empiric/firstline
Unchecked	Unchecked	Unchecked	Unchecked	Unchecked	Unchecked	Unchecked	Unchecked	Unchecked	Unchecked	Unchecked	Unchecked	Unchecked	Unchecked	Checked	Unchecked	0	Unchecked	Unchecked	6	Male	3	Checked	Checked	Unchecked	Unchecked	Checked	Yes		1	0	0	0	No	No	1	0	1	No	No	No	1	2	0	2	high school	Zone 1 & 6	1	1	Empiric/firstline
Unchecked	Unchecked	Unchecked	Unchecked	Unchecked	Unchecked	Unchecked	Unchecked	Unchecked	Unchecked	Unchecked	Unchecked	Unchecked	Unchecked	Checked	Unchecked	0	Unchecked	Unchecked	7	Female	3	Unchecked	Unchecked	Unchecked	Unchecked	Unchecked	No	Normal	0	0	0	1	No	No	0	0	0	No	No	No	0	2	0	1	high school	Zone 1 & 6	1	1	Empiric/firstline
Unchecked	Unchecked	Unchecked	Unchecked	Unchecked	Unchecked	Unchecked	Unchecked	Unchecked	Unchecked	Unchecked	Unchecked	Unchecked	Unchecked	Checked	Unchecked	0	Unchecked	Unchecked	7	Male	4	Unchecked	Checked	Unchecked	Unchecked	Unchecked	No	Normal	0	0	0	0	No	No	0	0	1	No	No	No	0	2	0	3	< hs	Zone 1 & 6	0	1	Empiric/firstline
Unchecked	Unchecked	Unchecked	Unchecked	Unchecked	Unchecked	Unchecked	Unchecked	Unchecked	Unchecked	Unchecked	Unchecked	Unchecked	Unchecked	Checked	Unchecked	0	Unchecked	Unchecked	11	Male	2	Unchecked	Checked	Unchecked	Unchecked	Unchecked	No	Normal	0	0	0	0	No	No	0	1	0	No	No	No	0	1	0	2	high school	Zone 5	0	1	Empiric/firstline
Unchecked	Unchecked	Unchecked	Unchecked	Unchecked	Unchecked	Unchecked	Unchecked	Unchecked	Unchecked	Unchecked	Unchecked	Unchecked	Unchecked	Checked	Unchecked	0	Unchecked	Unchecked	2	Male	3	Unchecked	Unchecked	Unchecked	Unchecked	Unchecked	No	Normal	0	0	0	0	No	No	0	0	0	No	No	No	0	0	0	2	high school	Dense Zones	0	1	Empiric/firstline
Unchecked	Unchecked	Unchecked	Unchecked	Unchecked	Unchecked	Unchecked	Unchecked	Unchecked	Unchecked	Unchecked	Unchecked	Unchecked	Unchecked	Checked	Unchecked	0	Unchecked	Unchecked	6	Male	4	Unchecked	Checked	Unchecked	Unchecked	Unchecked	No	Normal	0	0	0	0	No	No	0	0	0	No	Yes	No	0	1	1	2	< hs	Zone 5	0	1	Empiric/firstline
Unchecked	Unchecked	Unchecked	Unchecked	Unchecked	Unchecked	Unchecked	Unchecked	Unchecked	Unchecked	Unchecked	Unchecked	Unchecked	Unchecked	Checked	Unchecked	0	Unchecked	Unchecked	3	Female	3	Unchecked	Checked	Unchecked	Unchecked	Unchecked	No	Abnormal	1	0	0	0	No	No	1	0	0	No	No	No	0	1	0	2	< hs	Zone 5	1	1	Empiric/firstline
Unchecked	Unchecked	Unchecked	Unchecked	Unchecked	Unchecked	Unchecked	Unchecked	Unchecked	Unchecked	Unchecked	Unchecked	Unchecked	Unchecked	Checked	Unchecked	0	Unchecked	Unchecked	5	Female	3	Unchecked	Checked	Unchecked	Unchecked	Unchecked	No		0	0	0	1	No	No	0	0	0	No	No	No	0	1	0	2	< hs	Dense Zones	1	1	Empiric/firstline
Unchecked	Unchecked	Unchecked	Unchecked	Unchecked	Unchecked	Unchecked	Unchecked	Unchecked	Unchecked	Unchecked	Unchecked	Unchecked	Unchecked	Checked	Unchecked	0	Unchecked	Unchecked	12	Female	2	Checked	Checked	Unchecked	Unchecked	Unchecked	No	Abnormal	1	0	1	0	No	No	0	0	0	No	No	No	0	1	0	1	> hs	Dense Zones	1	1	Empiric/firstline
Unchecked	Unchecked	Unchecked	Unchecked	Unchecked	Unchecked	Unchecked	Unchecked	Unchecked	Unchecked	Unchecked	Unchecked	Unchecked	Unchecked	Checked	Unchecked	0	Unchecked	Unchecked	5	Male	3	Unchecked	Checked	Unchecked	Unchecked	Unchecked	No		0	0	1	1	No	No	0	0	0	No	No	No	0	3	0	1	high school	Zone 1 & 6	1	1	Empiric/firstline
Unchecked	Unchecked	Unchecked	Unchecked	Unchecked	Unchecked	Unchecked	Unchecked	Unchecked	Unchecked	Unchecked	Unchecked	Unchecked	Unchecked	Checked	Unchecked	0	Unchecked	Unchecked	4	Female	3	Unchecked	Unchecked	Unchecked	Unchecked	Unchecked	Yes	Normal	0	0	1	0	No	No	0	0	0	No	No	No	0	3	0	2	< hs	Zone 5	1	1	Empiric/firstline
Unchecked	Unchecked	Unchecked	Unchecked	Unchecked	Unchecked	Unchecked	Unchecked	Unchecked	Unchecked	Unchecked	Unchecked	Unchecked	Unchecked	Checked	Unchecked	0	Unchecked	Unchecked	4	Female	3	Checked	Unchecked	Unchecked	Unchecked	Checked	No	Abnormal	0	0	1	0	No	No	0	0	0	No	No	No	0	0	0	2	< hs	Zone 5	1	1	Expanded coverage
Unchecked	Unchecked	Unchecked	Unchecked	Unchecked	Unchecked	Unchecked	Unchecked	Unchecked	Unchecked	Unchecked	Unchecked	Unchecked	Unchecked	Checked	Unchecked	0	Unchecked	Unchecked	7	Male	2	Unchecked	Checked	Unchecked	Unchecked	Unchecked	No	Normal	0	0	1	1	No	No	0	1	0	No	No	No	0	2	0	2	high school	Dense Zones	1	1	Expanded coverage
Unchecked	Unchecked	Unchecked	Unchecked	Unchecked	Unchecked	Unchecked	Checked	Unchecked	Unchecked	Unchecked	Unchecked	Unchecked	Unchecked	Unchecked	Unchecked	0	Unchecked	Unchecked	5	Female	2	Unchecked	Checked	Unchecked	Unchecked	Unchecked	No	Normal	0	0	0	0	No	No	0	1	0	No	No	Yes	0	20	1	0	< hs	Dense Zones	0	0	None prescribed
Unchecked	Unchecked	Unchecked	Unchecked	Unchecked	Unchecked	Unchecked	Unchecked	Unchecked	Unchecked	Unchecked	Unchecked	Unchecked	Unchecked	Checked	Unchecked	0	Unchecked	Unchecked	7	Female	3	Unchecked	Checked	Unchecked	Unchecked	Unchecked	No		0	0	0	0	No	No	0	0	0	No	No	No	0	2	0	2	high school	Zone 1 & 6	0	1	Empiric/firstline
Unchecked	Unchecked	Unchecked	Unchecked	Unchecked	Unchecked	Unchecked	Unchecked	Unchecked	Unchecked	Unchecked	Unchecked	Unchecked	Unchecked	Checked	Unchecked	0	Unchecked	Unchecked	11	Male	2	Unchecked	Checked	Unchecked	Unchecked	Unchecked	No	Normal	0	0	1	0	No	No	0	1	0	No	No	No	0	2	0	2	< hs	Zone 5	1	1	Empiric/firstline
Unchecked	Unchecked	Unchecked	Unchecked	Unchecked	Unchecked	Unchecked	Unchecked	Unchecked	Unchecked	Unchecked	Unchecked	Unchecked	Unchecked	Checked	Unchecked	0	Unchecked	Unchecked	13	Male	4	Checked	Checked	Unchecked	Unchecked	Unchecked	No	Abnormal	0	0	1	0	No	No	0	0	0	No	No	No	0	2	0	2	high school	Dense Zones	1	1	Empiric/firstline
Unchecked	Unchecked	Unchecked	Unchecked	Unchecked	Unchecked	Unchecked	Unchecked	Unchecked	Unchecked	Unchecked	Unchecked	Unchecked	Unchecked	Checked	Unchecked	0	Unchecked	Unchecked	11	Female	4	Unchecked	Checked	Unchecked	Unchecked	Unchecked	No	Normal	0	0	1	0	No	No	0	0	0	No	No	Yes	0	1	1	3	high school	Dense Zones	1	1	Expanded coverage
Unchecked	Unchecked	Unchecked	Unchecked	Unchecked	Unchecked	Unchecked	Unchecked	Unchecked	Unchecked	Unchecked	Unchecked	Unchecked	Unchecked	Checked	Unchecked	0	Unchecked	Unchecked	1	Female	3	Unchecked	Checked	Unchecked	Unchecked	Unchecked	No		0	0	1	0	No	No	0	0	0	No	No	No	0	2	0	0	< hs	Zone 1 & 6	1	0	None prescribed
Unchecked	Unchecked	Unchecked	Unchecked	Unchecked	Unchecked	Unchecked	Unchecked	Unchecked	Unchecked	Unchecked	Unchecked	Unchecked	Unchecked	Checked	Unchecked	0	Unchecked	Unchecked	2	Male	2	Unchecked	Checked	Unchecked	Unchecked	Unchecked	No		0	0	1	0	No	No	0	1	0	No	No	No	0	1	0	0	< hs	Zone 1 & 6	1	0	None prescribed
Unchecked	Unchecked	Unchecked	Unchecked	Unchecked	Unchecked	Unchecked	Unchecked	Unchecked	Unchecked	Unchecked	Unchecked	Unchecked	Unchecked	Checked	Unchecked	0	Unchecked	Unchecked	6	Female	2	Unchecked	Checked	Unchecked	Unchecked	Unchecked	No	Normal	0	0	1	0	No	No	0	1	0	No	No	No	0	2	0	1	high school	Zone 1 & 6	1	1	Empiric/firstline
Unchecked	Unchecked	Unchecked	Unchecked	Unchecked	Unchecked	Unchecked	Unchecked	Unchecked	Unchecked	Unchecked	Unchecked	Unchecked	Unchecked	Checked	Unchecked	0	Unchecked	Unchecked	10	Male	3	Unchecked	Checked	Unchecked	Unchecked	Unchecked	Yes	Normal	0	0	1	0	No	No	0	0	0	No	No	No	0	2	0	2	high school	Zone 1 & 6	1	1	Empiric/firstline
Unchecked	Unchecked	Unchecked	Unchecked	Unchecked	Unchecked	Unchecked	Unchecked	Unchecked	Unchecked	Unchecked	Unchecked	Unchecked	Unchecked	Checked	Unchecked	0	Unchecked	Unchecked	7	Male	3	Unchecked	Checked	Unchecked	Unchecked	Unchecked	Yes		0	0	0	0	No	Yes	0	0	0	No	No	No	0	2	0	2	> hs	Dense Zones	1	1	Empiric/firstline
Unchecked	Unchecked	Unchecked	Unchecked	Unchecked	Unchecked	Unchecked	Unchecked	Unchecked	Unchecked	Unchecked	Unchecked	Unchecked	Unchecked	Checked	Unchecked	0	Unchecked	Unchecked	4	Female	3	Unchecked	Checked	Unchecked	Unchecked	Unchecked	No	Normal	0	0	1	0	No	No	0	0	0	No	No	No	0	3	0	2	high school	Zone 5	1	1	Empiric/firstline
Unchecked	Unchecked	Unchecked	Unchecked	Unchecked	Unchecked	Unchecked	Unchecked	Unchecked	Unchecked	Unchecked	Unchecked	Unchecked	Unchecked	Checked	Unchecked	0	Unchecked	Unchecked	14	Male	4	Checked	Unchecked	Unchecked	Unchecked	Checked	No	Normal	1	0	0	0	No	No	0	0	1	No	No	No	0	0	0	3	high school	Zone 5	1	1	Expanded coverage
Unchecked	Unchecked	Unchecked	Unchecked	Unchecked	Unchecked	Unchecked	Unchecked	Unchecked	Unchecked	Unchecked	Unchecked	Unchecked	Unchecked	Checked	Unchecked	0	Unchecked	Unchecked	10	Female	4	Unchecked	Checked	Unchecked	Unchecked	Unchecked	No	Normal	0	0	1	0	No	No	0	0	0	No	No	No	1	1	0	3	< hs	Zone 1 & 6	1	1	Empiric/firstline
Unchecked	Unchecked	Unchecked	Unchecked	Unchecked	Unchecked	Unchecked	Unchecked	Unchecked	Unchecked	Unchecked	Unchecked	Unchecked	Unchecked	Checked	Unchecked	0	Unchecked	Unchecked	7	Female	4	Checked	Unchecked	Unchecked	Unchecked	Unchecked	No	Normal	1	0	1	0	No	No	0	0	0	No	No	No	0	0	0	2	< hs	Zone 5	1	1	Empiric/firstline
Unchecked	Unchecked	Unchecked	Unchecked	Unchecked	Unchecked	Unchecked	Unchecked	Unchecked	Unchecked	Unchecked	Unchecked	Unchecked	Unchecked	Checked	Unchecked	0	Unchecked	Unchecked	7	Female	3	Checked	Unchecked	Unchecked	Unchecked	Checked	No	Normal	0	0	0	0	No	No	0	0	0	No	No	No	0	1	0	2	> hs	Zone 1 & 6	0	1	Expanded coverage
Unchecked	Unchecked	Unchecked	Unchecked	Unchecked	Unchecked	Unchecked	Unchecked	Unchecked	Unchecked	Unchecked	Unchecked	Unchecked	Unchecked	Checked	Unchecked	0	Unchecked	Unchecked	6	Female	4	Unchecked	Checked	Unchecked	Unchecked	Unchecked	Yes	Normal	0	0	0	0	No	Yes	0	0	0	No	No	No	0	4	0	1	< hs	Dense Zones	1	1	Empiric/firstline
Unchecked	Unchecked	Unchecked	Unchecked	Unchecked	Unchecked	Checked	Unchecked	Unchecked	Unchecked	Unchecked	Unchecked	Unchecked	Unchecked	Unchecked	Unchecked	0	Unchecked	Unchecked	3	Male	4	Unchecked	Checked	Unchecked	Unchecked	Unchecked	Yes	Abnormal	1	0	0	0	No	No	0	0	0	No	No	No	0	10	0	1	> hs	Zone 5	1	1	Empiric/firstline
Unchecked	Unchecked	Unchecked	Unchecked	Unchecked	Unchecked	Unchecked	Unchecked	Unchecked	Unchecked	Unchecked	Unchecked	Unchecked	Unchecked	Checked	Unchecked	0	Unchecked	Unchecked	10	Male	3	Unchecked	Checked	Unchecked	Unchecked	Unchecked	No		0	0	0	0	No	No	0	0	0	No	No	No	0	1	0	2	< hs	Zone 1 & 6	0	1	Expanded coverage
Unchecked	Unchecked	Unchecked	Unchecked	Unchecked	Unchecked	Unchecked	Unchecked	Unchecked	Unchecked	Unchecked	Unchecked	Unchecked	Unchecked	Checked	Unchecked	0	Unchecked	Unchecked	7	Female	3	Unchecked	Checked	Unchecked	Unchecked	Unchecked	No	Normal	0	0	1	1	No	No	0	0	0	No	No	No	0	1	0	2	< hs	Dense Zones	1	1	Empiric/firstline
Unchecked	Unchecked	Unchecked	Unchecked	Unchecked	Unchecked	Unchecked	Unchecked	Unchecked	Unchecked	Unchecked	Unchecked	Unchecked	Unchecked	Checked	Unchecked	0	Unchecked	Unchecked	8	Female	2	Unchecked	Checked	Unchecked	Unchecked	Unchecked	No	Normal	0	0	0	0	No	No	0	1	0	No	No	No	0	3	0	2	high school	Dense Zones	0	1	Empiric/firstline
Unchecked	Unchecked	Unchecked	Unchecked	Unchecked	Unchecked	Unchecked	Unchecked	Unchecked	Unchecked	Unchecked	Unchecked	Unchecked	Unchecked	Checked	Unchecked	0	Unchecked	Unchecked	7	Male	1	Unchecked	Checked	Unchecked	Unchecked	Unchecked	No		0	0	1	0	No	No	0	0	0	No	No	No	0	2	0	2	> hs	Dense Zones	1	1	Empiric/firstline
Unchecked	Unchecked	Unchecked	Unchecked	Unchecked	Unchecked	Unchecked	Unchecked	Unchecked	Unchecked	Unchecked	Unchecked	Unchecked	Unchecked	Checked	Unchecked	0	Unchecked	Unchecked	11	Male	3	Unchecked	Checked	Unchecked	Unchecked	Unchecked	No		0	0	1	0	No	No	1	0	1	No	No	No	0	0	0	2	high school	Zone 5	1	1	Empiric/firstline
Unchecked	Unchecked	Unchecked	Unchecked	Unchecked	Unchecked	Unchecked	Checked	Unchecked	Unchecked	Unchecked	Unchecked	Unchecked	Unchecked	Unchecked	Unchecked	0	Unchecked	Unchecked	2	Male	3	Unchecked	Checked	Unchecked	Unchecked	Unchecked	No	Normal	0	0	0	0	No	No	0	0	0	No	No	No	0	13	0	1	> hs	Dense Zones	0	1	Empiric/firstline
Unchecked	Unchecked	Unchecked	Unchecked	Unchecked	Unchecked	Unchecked	Unchecked	Unchecked	Unchecked	Unchecked	Unchecked	Unchecked	Unchecked	Checked	Unchecked	0	Unchecked	Unchecked	8	Male	4	Unchecked	Checked	Unchecked	Unchecked	Unchecked	No	Normal	0	0	0	0	No	No	0	0	0	No	No	Yes	0	0	1	3	high school	Zone 1 & 6	0	1	Empiric/firstline
Unchecked	Unchecked	Unchecked	Unchecked	Unchecked	Unchecked	Unchecked	Checked	Unchecked	Unchecked	Unchecked	Unchecked	Unchecked	Unchecked	Unchecked	Unchecked	0	Unchecked	Unchecked	5	Male	3	Unchecked	Checked	Unchecked	Unchecked	Unchecked	No	Normal	0	0	0	1	No	No	0	0	0	No	No	No	0	8	0	1	high school	Zone 5	1	1	Empiric/firstline
Unchecked	Unchecked	Unchecked	Unchecked	Unchecked	Unchecked	Unchecked	Unchecked	Unchecked	Unchecked	Unchecked	Unchecked	Unchecked	Unchecked	Checked	Unchecked	0	Unchecked	Unchecked	9	Male	3	Unchecked	Unchecked	Unchecked	Unchecked	Unchecked	No	Normal	0	0	0	0	No	No	0	0	0	No	No	Yes	0	1	1	3	high school	Zone 1 & 6	0	1	Expanded coverage
Unchecked	Unchecked	Unchecked	Unchecked	Unchecked	Unchecked	Unchecked	Unchecked	Unchecked	Unchecked	Unchecked	Unchecked	Unchecked	Unchecked	Checked	Unchecked	0	Unchecked	Unchecked	8	Male	3	Unchecked	Unchecked	Unchecked	Unchecked	Unchecked	No		0	0	0	0	No	No	0	0	0	No	No	No	0	0	0	0	< hs	Zone 5	0	0	None prescribed
Unchecked	Unchecked	Unchecked	Unchecked	Unchecked	Unchecked	Unchecked	Unchecked	Unchecked	Unchecked	Unchecked	Unchecked	Unchecked	Unchecked	Checked	Unchecked	0	Unchecked	Unchecked	11	Male	3	Unchecked	Checked	Unchecked	Unchecked	Unchecked	No	Normal	0	0	1	0	No	No	0	0	0	Yes	No	No	0	1	1	2	> hs	Zone 5	1	1	Empiric/firstline
Unchecked	Unchecked	Unchecked	Unchecked	Unchecked	Unchecked	Unchecked	Unchecked	Unchecked	Unchecked	Unchecked	Unchecked	Unchecked	Unchecked	Checked	Unchecked	0	Unchecked	Unchecked	6	Male	2	Unchecked	Unchecked	Unchecked	Unchecked	Unchecked	No	Normal	0	0	0	0	No	No	0	0	0	No	No	No	0	1	0	2	< hs	Zone 1 & 6	0	1	Empiric/firstline
Unchecked	Unchecked	Unchecked	Unchecked	Unchecked	Unchecked	Unchecked	Unchecked	Unchecked	Unchecked	Unchecked	Unchecked	Unchecked	Unchecked	Unchecked	Unchecked	1	Unchecked	Unchecked	3	Male	4	Checked	Unchecked	Unchecked	Unchecked	Unchecked	No	Normal	1	0	1	1	No	No	0	0	0	No	No	No	0	22	0	1	high school	Dense Zones	1	1	Empiric/firstline
Unchecked	Unchecked	Unchecked	Unchecked	Unchecked	Unchecked	Unchecked	Unchecked	Unchecked	Unchecked	Unchecked	Unchecked	Unchecked	Unchecked	Checked	Unchecked	0	Unchecked	Unchecked	4	Female	4	Unchecked	Checked	Unchecked	Unchecked	Unchecked	No	Normal	0	0	0	0	No	No	0	0	0	No	No	No	0	3	0	1	< hs	Zone 1 & 6	0	1	Empiric/firstline
Unchecked	Unchecked	Unchecked	Unchecked	Unchecked	Unchecked	Unchecked	Unchecked	Unchecked	Unchecked	Unchecked	Unchecked	Unchecked	Unchecked	Checked	Unchecked	0	Unchecked	Unchecked	10	Female	3	Unchecked	Checked	Unchecked	Unchecked	Unchecked	No	Normal	0	0	0	0	No	No	0	0	0	No	No	No	0	3	0	3	< hs	Zone 5	0	1	Empiric/firstline
Unchecked	Unchecked	Unchecked	Unchecked	Unchecked	Unchecked	Unchecked	Unchecked	Unchecked	Unchecked	Unchecked	Unchecked	Unchecked	Unchecked	Checked	Unchecked	0	Unchecked	Unchecked	6	Male	3	Unchecked	Unchecked	Unchecked	Unchecked	Unchecked	No	Normal	0	0	0	0	No	No	0	0	0	No	No	Yes	0	1	1	1	< hs	Zone 5	0	1	Expanded coverage
Unchecked	Unchecked	Unchecked	Unchecked	Unchecked	Unchecked	Unchecked	Unchecked	Unchecked	Unchecked	Unchecked	Unchecked	Unchecked	Unchecked	Checked	Unchecked	0	Unchecked	Unchecked	4	Male	3	Unchecked	Unchecked	Unchecked	Unchecked	Unchecked	No	Normal	0	1	0	0	No	No	0	0	0	No	No	Yes	0	2	1	1	< hs	Dense Zones	1	1	Empiric/firstline
Unchecked	Unchecked	Unchecked	Unchecked	Unchecked	Unchecked	Unchecked	Unchecked	Unchecked	Unchecked	Unchecked	Unchecked	Unchecked	Unchecked	Checked	Unchecked	0	Unchecked	Unchecked	6	Female	3	Unchecked	Checked	Unchecked	Unchecked	Unchecked	No	Normal	0	0	0	0	No	No	0	1	0	No	No	No	0	1	0	2	> hs	Zone 1 & 6	0	1	Empiric/firstline
Unchecked	Unchecked	Unchecked	Unchecked	Unchecked	Unchecked	Unchecked	Unchecked	Unchecked	Unchecked	Unchecked	Unchecked	Unchecked	Unchecked	Checked	Unchecked	0	Unchecked	Unchecked	1	Male	4	Unchecked	Checked	Unchecked	Unchecked	Unchecked	No	Abnormal	0	0	1	0	No	No	0	0	0	No	No	No	0	3	0	1	> hs	Zone 1 & 6	1	1	Empiric/firstline
Unchecked	Unchecked	Unchecked	Unchecked	Unchecked	Unchecked	Unchecked	Unchecked	Unchecked	Unchecked	Unchecked	Unchecked	Unchecked	Unchecked	Checked	Unchecked	0	Unchecked	Unchecked	7	Male	3	Unchecked	Checked	Unchecked	Unchecked	Unchecked	No	Normal	0	0	1	0	No	No	0	0	0	No	No	No	0	2	0	1	high school	Zone 1 & 6	1	1	Empiric/firstline
Unchecked	Unchecked	Unchecked	Unchecked	Unchecked	Unchecked	Unchecked	Unchecked	Unchecked	Unchecked	Unchecked	Unchecked	Unchecked	Unchecked	Checked	Unchecked	0	Unchecked	Unchecked	16	Male	2	Checked	Unchecked	Unchecked	Unchecked	Checked	No		1	0	0	0	No	No	1	0	1	No	No	No	0	1	0	2	high school	Zone 5	1	1	Empiric/firstline
Unchecked	Unchecked	Unchecked	Unchecked	Unchecked	Unchecked	Unchecked	Unchecked	Unchecked	Unchecked	Unchecked	Unchecked	Unchecked	Unchecked	Checked	Unchecked	0	Unchecked	Unchecked	14	Male	2	Unchecked	Unchecked	Unchecked	Unchecked	Unchecked	No	Normal	1	0	0	0	No	No	0	1	0	No	No	No	0	2	0	3	< hs	Dense Zones	1	1	Expanded coverage
Unchecked	Unchecked	Unchecked	Unchecked	Unchecked	Unchecked	Unchecked	Unchecked	Unchecked	Unchecked	Unchecked	Unchecked	Unchecked	Unchecked	Checked	Unchecked	0	Unchecked	Unchecked	5	Male	4	Unchecked	Checked	Unchecked	Unchecked	Unchecked	No	Normal	0	0	0	0	No	No	0	0	0	No	No	No	0	2	0	3	< hs	Dense Zones	0	1	Empiric/firstline
Unchecked	Unchecked	Unchecked	Unchecked	Unchecked	Unchecked	Unchecked	Unchecked	Unchecked	Unchecked	Unchecked	Unchecked	Unchecked	Unchecked	Checked	Unchecked	0	Unchecked	Unchecked	7	Male	4	Unchecked	Unchecked	Unchecked	Unchecked	Unchecked	No		0	0	0	0	No	No	0	0	0	No	No	No	0	1	0	3	high school	Dense Zones	0	1	Empiric/firstline
Unchecked	Unchecked	Unchecked	Unchecked	Unchecked	Unchecked	Unchecked	Unchecked	Unchecked	Unchecked	Unchecked	Unchecked	Unchecked	Unchecked	Checked	Unchecked	0	Unchecked	Unchecked	7	Female	3	Checked	Checked	Unchecked	Unchecked	Unchecked	No	Abnormal	0	0	0	0	No	Yes	1	0	0	No	No	No	0	2	0	2	high school	Zone 5	1	1	Empiric/firstline
Unchecked	Unchecked	Unchecked	Unchecked	Unchecked	Unchecked	Unchecked	Unchecked	Unchecked	Unchecked	Unchecked	Unchecked	Unchecked	Unchecked	Checked	Unchecked	0	Unchecked	Unchecked	6	Female	2	Unchecked	Unchecked	Unchecked	Unchecked	Unchecked	No	Normal	0	0	1	0	No	No	0	1	0	No	No	Yes	0	3	1	1	< hs	Zone 1 & 6	1	1	Empiric/firstline
Unchecked	Unchecked	Unchecked	Unchecked	Unchecked	Unchecked	Unchecked	Unchecked	Unchecked	Unchecked	Unchecked	Unchecked	Unchecked	Unchecked	Checked	Unchecked	0	Unchecked	Unchecked	7	Female	2	Unchecked	Checked	Unchecked	Unchecked	Unchecked	No	Normal	0	0	1	0	No	Yes	0	0	0	No	No	No	0	1	0	2	< hs	Zone 1 & 6	1	1	Empiric/firstline
Unchecked	Unchecked	Unchecked	Unchecked	Unchecked	Unchecked	Unchecked	Unchecked	Unchecked	Unchecked	Unchecked	Unchecked	Unchecked	Unchecked	Checked	Unchecked	0	Unchecked	Unchecked	7	Male	3	Checked	Checked	Unchecked	Unchecked	Unchecked	No	Normal	0	0	1	0	No	No	0	0	0	No	No	No	0	2	0	3	< hs	Dense Zones	1	1	Expanded coverage
Unchecked	Unchecked	Unchecked	Unchecked	Unchecked	Unchecked	Unchecked	Unchecked	Unchecked	Unchecked	Unchecked	Unchecked	Unchecked	Unchecked	Checked	Unchecked	0	Unchecked	Unchecked	2	Female	3	Unchecked	Checked	Unchecked	Unchecked	Unchecked	No	Normal	1	0	1	0	No	No	0	0	0	No	No	No	0	1	0	3	high school	Zone 5	1	1	Empiric/firstline
Unchecked	Unchecked	Unchecked	Unchecked	Unchecked	Unchecked	Unchecked	Unchecked	Unchecked	Unchecked	Unchecked	Unchecked	Unchecked	Unchecked	Checked	Unchecked	0	Unchecked	Unchecked	6	Male	4	Unchecked	Checked	Unchecked	Unchecked	Unchecked	No	Normal	0	0	0	0	No	No	0	0	0	No	No	No	0	2	0	2	> hs	Zone 1 & 6	0	1	Empiric/firstline
Unchecked	Unchecked	Unchecked	Unchecked	Unchecked	Unchecked	Unchecked	Unchecked	Unchecked	Unchecked	Unchecked	Unchecked	Unchecked	Unchecked	Checked	Unchecked	0	Unchecked	Unchecked	7	Male	3	Unchecked	Checked	Unchecked	Unchecked	Unchecked	No	Normal	0	0	1	0	Yes	No	0	0	0	No	No	No	0	2	0	2	high school	Dense Zones	1	1	Empiric/firstline
Unchecked	Unchecked	Unchecked	Unchecked	Unchecked	Unchecked	Unchecked	Unchecked	Unchecked	Unchecked	Unchecked	Unchecked	Unchecked	Unchecked	Checked	Unchecked	0	Unchecked	Unchecked	7	Male	4	Unchecked	Checked	Unchecked	Unchecked	Unchecked	Yes	Normal	0	0	0	0	No	No	0	0	0	No	No	No	0	1	0	2	< hs	Dense Zones	0	1	Empiric/firstline
Unchecked	Unchecked	Unchecked	Unchecked	Unchecked	Unchecked	Unchecked	Unchecked	Unchecked	Unchecked	Unchecked	Unchecked	Unchecked	Unchecked	Checked	Unchecked	0	Unchecked	Unchecked	10	Female	4	Unchecked	Checked	Unchecked	Unchecked	Unchecked	No	Normal	0	0	0	0	No	No	0	0	0	No	No	No	0	1	0	3	> hs	Dense Zones	0	1	Expanded coverage
Unchecked	Unchecked	Unchecked	Unchecked	Unchecked	Unchecked	Unchecked	Unchecked	Unchecked	Unchecked	Unchecked	Unchecked	Unchecked	Unchecked	Checked	Unchecked	0	Unchecked	Unchecked	7	Male	3	Checked	Checked	Unchecked	Unchecked	Checked	Yes	Abnormal	1	0	0	0	No	No	0	0	0	No	No	No	0	3	0	2	high school	Zone 1 & 6	1	1	Macrolides
Unchecked	Unchecked	Unchecked	Unchecked	Unchecked	Unchecked	Unchecked	Unchecked	Unchecked	Unchecked	Unchecked	Unchecked	Unchecked	Unchecked	Checked	Unchecked	0	Unchecked	Unchecked	7	Female	3	Checked	Checked	Unchecked	Unchecked	Unchecked	No	Normal	0	0	1	0	No	Yes	0	0	0	No	No	No	0	3	0	1	> hs	Zone 5	1	1	Empiric/firstline
Unchecked	Unchecked	Unchecked	Unchecked	Unchecked	Unchecked	Unchecked	Unchecked	Unchecked	Unchecked	Unchecked	Unchecked	Unchecked	Unchecked	Checked	Unchecked	0	Unchecked	Unchecked	5	Female	3	Checked	Checked	Unchecked	Unchecked	Unchecked	No	Normal	0	1	1	0	No	No	0	0	0	No	No	No	0	2	0	1	high school	Zone 1 & 6	1	1	Empiric/firstline
Unchecked	Unchecked	Unchecked	Unchecked	Unchecked	Unchecked	Unchecked	Checked	Unchecked	Unchecked	Unchecked	Unchecked	Unchecked	Unchecked	Unchecked	Unchecked	0	Unchecked	Unchecked	12	Male	4	Unchecked	Unchecked	Unchecked	Unchecked	Unchecked	No	Normal	0	0	1	0	No	No	0	0	0	No	No	No	0	1	0	2	high school	Zone 1 & 6	1	1	Empiric/firstline
Unchecked	Unchecked	Unchecked	Unchecked	Unchecked	Unchecked	Unchecked	Unchecked	Unchecked	Unchecked	Unchecked	Unchecked	Unchecked	Unchecked	Checked	Unchecked	0	Unchecked	Unchecked	14	Female	4	Unchecked	Checked	Unchecked	Unchecked	Unchecked	No	Normal	0	0	1	0	No	No	0	0	1	No	No	No	0	2	0	2	< hs	Zone 1 & 6	1	1	Expanded coverage
Unchecked	Unchecked	Unchecked	Unchecked	Unchecked	Unchecked	Unchecked	Checked	Unchecked	Unchecked	Unchecked	Unchecked	Unchecked	Unchecked	Unchecked	Unchecked	0	Unchecked	Unchecked	1	Female	3	Unchecked	Checked	Unchecked	Unchecked	Unchecked	Yes	Normal	0	0	0	1	Yes	No	0	1	0	No	No	No	0	11	0	0	> hs	Zone 5	1	0	None prescribed
Unchecked	Unchecked	Unchecked	Unchecked	Unchecked	Unchecked	Unchecked	Unchecked	Unchecked	Unchecked	Unchecked	Unchecked	Unchecked	Unchecked	Checked	Unchecked	0	Unchecked	Unchecked	9	Male	4	Unchecked	Checked	Unchecked	Unchecked	Unchecked	Yes	Normal	0	0	0	0	No	No	0	0	0	No	No	No	0	2	0	2	high school	Dense Zones	0	1	Empiric/firstline
Unchecked	Unchecked	Unchecked	Unchecked	Unchecked	Unchecked	Unchecked	Unchecked	Unchecked	Unchecked	Unchecked	Unchecked	Unchecked	Unchecked	Checked	Unchecked	0	Unchecked	Unchecked	21	Male	4	Unchecked	Checked	Unchecked	Unchecked	Unchecked	No		0	0	1	0	No	No	0	0	1	Yes	Yes	No	0	1	1	3	high school	Dense Zones	1	1	Expanded coverage
Unchecked	Unchecked	Unchecked	Unchecked	Unchecked	Unchecked	Unchecked	Unchecked	Unchecked	Unchecked	Unchecked	Unchecked	Unchecked	Unchecked	Checked	Unchecked	0	Unchecked	Unchecked	10	Female	4	Unchecked	Checked	Unchecked	Unchecked	Unchecked	No	Normal	0	0	0	1	No	No	0	0	0	No	No	No	0	3	0	2	high school	Dense Zones	1	1	Empiric/firstline
Unchecked	Unchecked	Unchecked	Unchecked	Unchecked	Unchecked	Unchecked	Unchecked	Unchecked	Unchecked	Unchecked	Unchecked	Unchecked	Unchecked	Checked	Unchecked	0	Unchecked	Unchecked	8	Male	2	Unchecked	Checked	Unchecked	Unchecked	Unchecked	No	Normal	0	0	1	0	No	No	0	1	0	No	No	No	0	2	0	3	< hs	Zone 1 & 6	1	1	Empiric/firstline
Unchecked	Unchecked	Unchecked	Unchecked	Unchecked	Unchecked	Unchecked	Unchecked	Unchecked	Unchecked	Unchecked	Unchecked	Unchecked	Unchecked	Checked	Unchecked	0	Unchecked	Unchecked	10	Male	3	Unchecked	Unchecked	Unchecked	Unchecked	Checked	No	Abnormal	0	0	0	0	No	Yes	0	1	0	No	No	No	1	2	0	2	> hs	Zone 1 & 6	1	1	Empiric/firstline
Unchecked	Unchecked	Unchecked	Unchecked	Unchecked	Unchecked	Unchecked	Unchecked	Unchecked	Unchecked	Unchecked	Unchecked	Unchecked	Unchecked	Checked	Unchecked	0	Unchecked	Unchecked	6	Male	3	Unchecked	Checked	Unchecked	Unchecked	Checked	No	Normal	1	0	0	0	No	No	0	0	0	No	No	No	0	1	0	2	< hs	Zone 5	1	1	Empiric/firstline
Unchecked	Unchecked	Unchecked	Unchecked	Unchecked	Unchecked	Unchecked	Unchecked	Unchecked	Unchecked	Unchecked	Unchecked	Unchecked	Unchecked	Checked	Unchecked	0	Unchecked	Unchecked	10	Male	3	Unchecked	Checked	Unchecked	Unchecked	Unchecked	Yes	Normal	0	0	0	0	No	No	0	0	0	No	No	No	0	1	0	2	high school	Zone 1 & 6	0	1	Empiric/firstline
Unchecked	Unchecked	Unchecked	Unchecked	Unchecked	Unchecked	Unchecked	Unchecked	Unchecked	Unchecked	Unchecked	Unchecked	Unchecked	Unchecked	Checked	Unchecked	0	Unchecked	Unchecked	10	Male	3	Checked	Checked	Unchecked	Unchecked	Unchecked	No		0	0	0	0	No	No	0	0	0	No	No	No	0	1	0	3	< hs	Zone 1 & 6	0	1	Empiric/firstline
Unchecked	Unchecked	Unchecked	Unchecked	Unchecked	Unchecked	Unchecked	Unchecked	Unchecked	Unchecked	Unchecked	Unchecked	Unchecked	Unchecked	Checked	Unchecked	0	Unchecked	Unchecked	2	Female	3	Checked	Unchecked	Unchecked	Unchecked	Unchecked	Yes	Abnormal	0	0	0	1	No	No	0	0	0	No	No	No	0	1	0	3	> hs	Zone 1 & 6	1	1	Empiric/firstline
Unchecked	Unchecked	Unchecked	Unchecked	Unchecked	Unchecked	Unchecked	Checked	Unchecked	Unchecked	Unchecked	Unchecked	Unchecked	Unchecked	Unchecked	Unchecked	0	Unchecked	Unchecked	2	Female	3	Unchecked	Checked	Unchecked	Unchecked	Unchecked	No	Normal	0	0	0	1	No	No	0	1	0	No	No	No	0	10	0	0	> hs	Zone 5	1	0	None prescribed
Unchecked	Unchecked	Unchecked	Unchecked	Unchecked	Unchecked	Unchecked	Unchecked	Unchecked	Unchecked	Unchecked	Unchecked	Unchecked	Unchecked	Checked	Unchecked	0	Unchecked	Unchecked	2	Male	3	Unchecked	Unchecked	Unchecked	Unchecked	Unchecked	No	Normal	0	0	1	0	No	No	0	0	0	No	No	No	0	4	0	1	< hs	Zone 1 & 6	1	1	Empiric/firstline
Unchecked	Unchecked	Unchecked	Unchecked	Unchecked	Unchecked	Unchecked	Unchecked	Unchecked	Unchecked	Unchecked	Unchecked	Unchecked	Unchecked	Checked	Unchecked	0	Unchecked	Unchecked	6	Male	4	Unchecked	Checked	Unchecked	Unchecked	Unchecked	No		0	0	0	0	No	No	0	0	0	No	No	No	0	2	0	1	high school	Zone 5	0	1	Empiric/firstline
Unchecked	Unchecked	Unchecked	Unchecked	Unchecked	Unchecked	Unchecked	Checked	Unchecked	Unchecked	Unchecked	Unchecked	Unchecked	Unchecked	Unchecked	Unchecked	0	Unchecked	Unchecked	1	Male	3	Unchecked	Checked	Unchecked	Unchecked	Unchecked	No	Normal	0	0	0	0	No	No	0	0	0	No	No	No	0	10	0	0	high school	Zone 1 & 6	0	0	None prescribed
Unchecked	Unchecked	Unchecked	Unchecked	Unchecked	Unchecked	Unchecked	Unchecked	Unchecked	Unchecked	Unchecked	Unchecked	Unchecked	Unchecked	Checked	Unchecked	0	Unchecked	Unchecked	6	Female	2	Unchecked	Unchecked	Unchecked	Unchecked	Unchecked	No		1	0	0	0	No	No	0	1	0	No	No	No	0	4	0	2	< hs	Zone 5	1	1	Empiric/firstline
Unchecked	Unchecked	Unchecked	Unchecked	Unchecked	Unchecked	Unchecked	Unchecked	Unchecked	Unchecked	Unchecked	Unchecked	Unchecked	Unchecked	Checked	Unchecked	0	Unchecked	Unchecked	7	Female	3	Unchecked	Checked	Unchecked	Unchecked	Unchecked	No	Normal	1	1	0	0	No	No	0	0	1	No	No	No	0	1	0	2	> hs	Dense Zones	1	1	Empiric/firstline
Unchecked	Unchecked	Unchecked	Unchecked	Unchecked	Unchecked	Unchecked	Unchecked	Unchecked	Unchecked	Unchecked	Unchecked	Unchecked	Unchecked	Checked	Unchecked	0	Unchecked	Unchecked	8	Male	4	Unchecked	Checked	Unchecked	Unchecked	Unchecked	Yes	Normal	0	0	0	0	No	No	1	0	0	No	No	No	0	2	0	3	high school	Dense Zones	0	1	Expanded coverage
Unchecked	Unchecked	Unchecked	Unchecked	Unchecked	Unchecked	Unchecked	Unchecked	Unchecked	Unchecked	Unchecked	Unchecked	Unchecked	Unchecked	Checked	Unchecked	0	Unchecked	Unchecked	10	Female	3	Unchecked	Checked	Unchecked	Unchecked	Checked	No	Normal	1	0	0	0	No	No	0	0	0	No	No	No	0	2	0	3	high school	Zone 1 & 6	1	1	Expanded coverage
Unchecked	Unchecked	Unchecked	Unchecked	Unchecked	Unchecked	Unchecked	Unchecked	Unchecked	Unchecked	Unchecked	Unchecked	Unchecked	Unchecked	Checked	Unchecked	0	Unchecked	Unchecked	4	Male	3	Checked	Checked	Unchecked	Unchecked	Checked	Yes	Normal	0	1	0	0	Yes	No	0	0	0	No	No	No	0	1	0	2	< hs	Zone 5	1	1	Empiric/firstline
Unchecked	Unchecked	Unchecked	Unchecked	Unchecked	Unchecked	Unchecked	Unchecked	Unchecked	Unchecked	Unchecked	Unchecked	Unchecked	Unchecked	Checked	Unchecked	0	Unchecked	Unchecked	15	Female	2	Unchecked	Unchecked	Unchecked	Unchecked	Unchecked	No	Abnormal	0	0	0	0	No	No	0	1	1	No	No	No	0	1	0	2	< hs	Zone 5	0	1	Expanded coverage
Unchecked	Unchecked	Unchecked	Unchecked	Unchecked	Unchecked	Unchecked	Unchecked	Unchecked	Unchecked	Unchecked	Unchecked	Unchecked	Unchecked	Checked	Unchecked	0	Unchecked	Unchecked	7	Male	4	Unchecked	Checked	Unchecked	Unchecked	Unchecked	Yes	Normal	0	0	1	0	No	No	1	0	0	No	No	No	0	2	0	1	> hs	Dense Zones	1	1	Empiric/firstline
Unchecked	Unchecked	Unchecked	Unchecked	Unchecked	Unchecked	Unchecked	Unchecked	Unchecked	Unchecked	Unchecked	Unchecked	Unchecked	Unchecked	Checked	Unchecked	0	Unchecked	Unchecked	7	Female	3	Unchecked	Checked	Unchecked	Unchecked	Unchecked	No	Normal	0	0	0	0	No	Yes	0	0	0	No	No	No	0	1	0	2	< hs	Zone 5	1	1	Expanded coverage
Unchecked	Unchecked	Unchecked	Unchecked	Unchecked	Unchecked	Unchecked	Unchecked	Unchecked	Unchecked	Unchecked	Unchecked	Unchecked	Unchecked	Checked	Unchecked	0	Unchecked	Unchecked	19	Male	3	Unchecked	Checked	Unchecked	Unchecked	Unchecked	No	Normal	1	0	1	0	No	No	0	0	0	No	No	No	0	1	0	3	> hs	Dense Zones	1	1	Empiric/firstline
Unchecked	Unchecked	Unchecked	Unchecked	Unchecked	Unchecked	Unchecked	Unchecked	Unchecked	Unchecked	Unchecked	Unchecked	Unchecked	Unchecked	Checked	Unchecked	0	Unchecked	Unchecked	7	Female	4	Unchecked	Checked	Unchecked	Unchecked	Unchecked	No		0	0	1	0	No	No	0	0	0	No	No	No	0	2	0	1	< hs	Zone 5	1	1	Empiric/firstline
Unchecked	Unchecked	Unchecked	Unchecked	Unchecked	Unchecked	Unchecked	Unchecked	Unchecked	Unchecked	Unchecked	Unchecked	Unchecked	Unchecked	Checked	Unchecked	0	Unchecked	Unchecked	9	Female	3	Checked	Unchecked	Unchecked	Unchecked	Unchecked	No	Normal	1	0	0	0	No	No	0	1	1	No	No	No	0	1	0	2	> hs	Zone 5	1	1	Empiric/firstline
Unchecked	Unchecked	Unchecked	Unchecked	Unchecked	Unchecked	Unchecked	Unchecked	Unchecked	Unchecked	Unchecked	Unchecked	Unchecked	Unchecked	Checked	Unchecked	0	Unchecked	Unchecked	5	Male	3	Unchecked	Checked	Unchecked	Unchecked	Unchecked	No	Normal	0	0	0	0	No	No	0	0	0	No	No	No	0	2	0	2	> hs	Zone 1 & 6	0	1	Empiric/firstline
Unchecked	Unchecked	Unchecked	Unchecked	Unchecked	Unchecked	Unchecked	Unchecked	Unchecked	Unchecked	Unchecked	Unchecked	Unchecked	Unchecked	Checked	Unchecked	0	Unchecked	Unchecked	4	Female	4	Unchecked	Checked	Unchecked	Unchecked	Unchecked	No	Normal	0	0	0	0	No	No	0	0	0	No	No	No	0	2	0	1	< hs	Dense Zones	0	1	Empiric/firstline
Unchecked	Unchecked	Unchecked	Unchecked	Unchecked	Unchecked	Unchecked	Unchecked	Unchecked	Unchecked	Unchecked	Unchecked	Unchecked	Unchecked	Checked	Unchecked	0	Unchecked	Unchecked	7	Male	3	Checked	Checked	Unchecked	Unchecked	Unchecked	No	Normal	0	0	1	1	No	Yes	0	0	0	No	No	Yes	0	2	1	2	high school	Zone 5	1	1	Empiric/firstline
Unchecked	Unchecked	Unchecked	Unchecked	Unchecked	Unchecked	Unchecked	Unchecked	Unchecked	Unchecked	Unchecked	Unchecked	Unchecked	Unchecked	Checked	Unchecked	0	Unchecked	Unchecked	6	Male	4	Unchecked	Unchecked	Unchecked	Unchecked	Unchecked	No		0	0	1	0	No	No	0	0	0	No	No	No	0	2	0	1	high school	Zone 1 & 6	1	1	Empiric/firstline
Unchecked	Unchecked	Unchecked	Unchecked	Unchecked	Unchecked	Unchecked	Checked	Unchecked	Unchecked	Unchecked	Unchecked	Unchecked	Unchecked	Unchecked	Unchecked	0	Unchecked	Unchecked	2	Male	3	Unchecked	Checked	Unchecked	Unchecked	Unchecked	No		0	0	0	0	No	Yes	0	0	0	No	No	No	0	13	0	1	< hs	Zone 5	1	1	Empiric/firstline
Unchecked	Unchecked	Unchecked	Unchecked	Unchecked	Unchecked	Unchecked	Unchecked	Unchecked	Unchecked	Unchecked	Unchecked	Unchecked	Unchecked	Checked	Unchecked	0	Unchecked	Unchecked	1	Male	4	Unchecked	Checked	Unchecked	Unchecked	Unchecked	No	Normal	0	0	0	0	No	No	0	0	0	No	No	No	0	1	0	0	high school	Zone 5	0	0	None prescribed
Unchecked	Unchecked	Unchecked	Unchecked	Unchecked	Unchecked	Unchecked	Unchecked	Unchecked	Unchecked	Unchecked	Unchecked	Unchecked	Unchecked	Checked	Unchecked	0	Unchecked	Unchecked	10	Male	3	Checked	Unchecked	Unchecked	Unchecked	Unchecked	No	Normal	0	0	0	0	No	Yes	0	0	0	No	No	No	0	3	0	3	< hs	Zone 1 & 6	1	1	Macrolides
Unchecked	Unchecked	Unchecked	Unchecked	Unchecked	Unchecked	Unchecked	Unchecked	Unchecked	Unchecked	Unchecked	Unchecked	Unchecked	Unchecked	Checked	Unchecked	0	Unchecked	Unchecked	5	Male	4	Unchecked	Checked	Unchecked	Unchecked	Unchecked	No	Normal	0	0	1	0	No	No	0	0	0	No	No	No	0	1	0	3	high school	Zone 1 & 6	1	1	Empiric/firstline
Unchecked	Unchecked	Unchecked	Unchecked	Unchecked	Unchecked	Unchecked	Unchecked	Unchecked	Unchecked	Unchecked	Unchecked	Unchecked	Unchecked	Checked	Unchecked	0	Unchecked	Unchecked	7	Male	3	Unchecked	Checked	Unchecked	Unchecked	Unchecked	No	Normal	0	0	0	0	No	No	0	0	0	No	No	No	0	2	0	1	high school	Zone 1 & 6	0	1	Empiric/firstline
Unchecked	Unchecked	Unchecked	Unchecked	Unchecked	Unchecked	Unchecked	Unchecked	Unchecked	Unchecked	Unchecked	Unchecked	Unchecked	Unchecked	Checked	Unchecked	0	Unchecked	Unchecked	5	Female	4	Unchecked	Checked	Unchecked	Unchecked	Unchecked	No		0	0	0	0	No	No	0	0	0	No	No	No	0	0	0	1	high school	Zone 1 & 6	0	1	Empiric/firstline
Unchecked	Unchecked	Unchecked	Unchecked	Unchecked	Unchecked	Unchecked	Unchecked	Unchecked	Unchecked	Unchecked	Unchecked	Unchecked	Unchecked	Checked	Unchecked	0	Unchecked	Unchecked	7	Male	3	Unchecked	Unchecked	Unchecked	Unchecked	Unchecked	No	Normal	1	0	1	0	No	No	0	0	1	No	No	No	0	1	0	2	high school	Dense Zones	1	1	Empiric/firstline
Unchecked	Unchecked	Unchecked	Unchecked	Unchecked	Unchecked	Unchecked	Unchecked	Unchecked	Unchecked	Unchecked	Unchecked	Unchecked	Unchecked	Checked	Unchecked	0	Unchecked	Unchecked	5	Female	4	Checked	Unchecked	Unchecked	Unchecked	Unchecked	Yes	Normal	1	0	1	0	No	No	0	0	0	No	No	No	0	0	0	2	high school	Zone 5	1	1	Empiric/firstline
Unchecked	Unchecked	Unchecked	Unchecked	Unchecked	Unchecked	Checked	Unchecked	Unchecked	Unchecked	Unchecked	Unchecked	Unchecked	Unchecked	Checked	Unchecked	0	Unchecked	Unchecked	2	Male	2	Unchecked	Unchecked	Unchecked	Unchecked	Unchecked	No		0	0	1	0	No	No	0	1	0	No	No	No	1	9	0	0	< hs	Zone 5	1	0	None prescribed
Unchecked	Unchecked	Unchecked	Unchecked	Unchecked	Unchecked	Unchecked	Unchecked	Unchecked	Unchecked	Unchecked	Unchecked	Unchecked	Unchecked	Checked	Unchecked	0	Unchecked	Unchecked	9	Female	3	Checked	Unchecked	Unchecked	Unchecked	Checked	No	Abnormal	0	0	0	0	No	No	1	0	0	No	No	No	0	2	0	2	high school	Dense Zones	0	1	Expanded coverage
Unchecked	Unchecked	Unchecked	Unchecked	Unchecked	Unchecked	Unchecked	Unchecked	Unchecked	Unchecked	Unchecked	Unchecked	Unchecked	Unchecked	Checked	Unchecked	0	Unchecked	Unchecked	3	Female	3	Unchecked	Checked	Unchecked	Unchecked	Unchecked	No	Normal	0	0	1	0	No	Yes	0	0	0	No	No	No	0	2	0	2	< hs	Dense Zones	1	1	Empiric/firstline
Unchecked	Unchecked	Unchecked	Unchecked	Unchecked	Unchecked	Unchecked	Unchecked	Unchecked	Unchecked	Unchecked	Unchecked	Unchecked	Unchecked	Checked	Unchecked	0	Unchecked	Unchecked	19	Female	2	Unchecked	Checked	Unchecked	Unchecked	Checked	No	Normal	0	0	1	0	No	No	0	0	0	No	No	No	0	1	0	2	< hs	Zone 1 & 6	1	1	Empiric/firstline
Unchecked	Unchecked	Unchecked	Unchecked	Unchecked	Unchecked	Unchecked	Unchecked	Unchecked	Unchecked	Unchecked	Unchecked	Unchecked	Unchecked	Checked	Unchecked	0	Unchecked	Unchecked	11	Female	4	Unchecked	Checked	Unchecked	Unchecked	Unchecked	Yes	Normal	0	0	0	0	No	No	0	0	0	No	No	No	0	2	0	2	> hs	Dense Zones	0	1	Empiric/firstline
Unchecked	Unchecked	Unchecked	Unchecked	Unchecked	Unchecked	Unchecked	Checked	Unchecked	Unchecked	Unchecked	Unchecked	Unchecked	Unchecked	Unchecked	Unchecked	0	Unchecked	Unchecked	5	Female	2	Unchecked	Checked	Unchecked	Unchecked	Unchecked	No		0	0	0	0	No	No	0	0	0	No	No	No	0	18	0	1	< hs	Zone 5	0	1	Empiric/firstline
Unchecked	Unchecked	Unchecked	Unchecked	Unchecked	Unchecked	Unchecked	Unchecked	Unchecked	Unchecked	Unchecked	Unchecked	Unchecked	Unchecked	Checked	Unchecked	0	Unchecked	Unchecked	6	Male	2	Unchecked	Checked	Unchecked	Unchecked	Unchecked	Yes	Normal	0	0	0	0	No	No	0	1	0	No	No	No	0	3	0	1	< hs	Zone 5	0	1	Empiric/firstline
Unchecked	Unchecked	Unchecked	Unchecked	Unchecked	Unchecked	Unchecked	Unchecked	Unchecked	Unchecked	Unchecked	Unchecked	Unchecked	Unchecked	Checked	Unchecked	0	Unchecked	Unchecked	6	Female	3	Unchecked	Checked	Unchecked	Unchecked	Unchecked	No	Normal	0	0	1	0	No	No	0	0	0	No	No	No	0	2	0	1	< hs	Dense Zones	1	1	Empiric/firstline
Unchecked	Unchecked	Unchecked	Unchecked	Unchecked	Unchecked	Unchecked	Unchecked	Unchecked	Unchecked	Unchecked	Unchecked	Unchecked	Unchecked	Checked	Unchecked	0	Unchecked	Unchecked	3	Male	4	Checked	Checked	Unchecked	Unchecked	Checked	No	Abnormal	1	0	0	0	No	No	0	0	0	No	No	No	0	1	0	2	high school	Zone 5	1	1	Empiric/firstline
Unchecked	Unchecked	Unchecked	Unchecked	Unchecked	Unchecked	Unchecked	Unchecked	Unchecked	Unchecked	Unchecked	Unchecked	Unchecked	Unchecked	Checked	Unchecked	0	Unchecked	Unchecked	21	Female	2	Unchecked	Checked	Unchecked	Unchecked	Unchecked	No	Abnormal	0	0	1	1	No	No	1	1	0	No	No	No	0	3	0	3	< hs	Dense Zones	1	1	Empiric/firstline
Unchecked	Unchecked	Unchecked	Unchecked	Unchecked	Unchecked	Unchecked	Unchecked	Unchecked	Unchecked	Unchecked	Unchecked	Unchecked	Unchecked	Checked	Unchecked	0	Unchecked	Unchecked	7	Female	3	Checked	Checked	Unchecked	Unchecked	Unchecked	No		1	0	1	0	No	No	0	0	0	No	No	No	0	1	0	3	> hs	Dense Zones	1	1	Macrolides
Unchecked	Unchecked	Unchecked	Unchecked	Unchecked	Unchecked	Unchecked	Unchecked	Unchecked	Unchecked	Unchecked	Unchecked	Unchecked	Unchecked	Checked	Unchecked	0	Unchecked	Unchecked	7	Female	2	Checked	Unchecked	Unchecked	Unchecked	Unchecked	Yes	Normal	1	0	1	0	No	No	0	0	0	No	No	No	0	1	0	2	< hs	Zone 1 & 6	1	1	Empiric/firstline
Unchecked	Unchecked	Unchecked	Unchecked	Unchecked	Unchecked	Unchecked	Unchecked	Unchecked	Unchecked	Unchecked	Unchecked	Unchecked	Unchecked	Checked	Unchecked	0	Unchecked	Unchecked	2	Male	3	Checked	Checked	Unchecked	Unchecked	Unchecked	No	Normal	1	0	1	0	No	No	0	0	0	No	No	No	0	2	0	3	< hs	Zone 1 & 6	1	1	Macrolides
Unchecked	Unchecked	Unchecked	Unchecked	Unchecked	Unchecked	Unchecked	Unchecked	Unchecked	Unchecked	Unchecked	Unchecked	Unchecked	Unchecked	Checked	Unchecked	0	Unchecked	Unchecked	3	Male	2	Unchecked	Unchecked	Unchecked	Unchecked	Unchecked	No	Normal	0	0	0	0	No	No	0	1	1	No	No	No	0	1	0	2	> hs	Zone 1 & 6	0	1	Empiric/firstline
Unchecked	Unchecked	Unchecked	Unchecked	Unchecked	Unchecked	Unchecked	Unchecked	Unchecked	Unchecked	Unchecked	Unchecked	Unchecked	Unchecked	Checked	Unchecked	0	Unchecked	Unchecked	6	Male	4	Unchecked	Checked	Unchecked	Unchecked	Unchecked	No	Normal	0	0	0	0	No	No	0	0	0	No	No	No	0	1	0	3	high school	Dense Zones	0	1	Expanded coverage
Unchecked	Unchecked	Unchecked	Unchecked	Unchecked	Unchecked	Unchecked	Unchecked	Unchecked	Unchecked	Unchecked	Unchecked	Unchecked	Unchecked	Checked	Unchecked	0	Unchecked	Unchecked	8	Female	3	Checked	Checked	Unchecked	Unchecked	Unchecked	Yes	Abnormal	0	0	0	0	No	No	0	0	0	No	No	Yes	0	3	1	2	high school	Dense Zones	0	1	Empiric/firstline
Unchecked	Unchecked	Unchecked	Unchecked	Unchecked	Unchecked	Unchecked	Unchecked	Unchecked	Unchecked	Unchecked	Unchecked	Unchecked	Unchecked	Checked	Unchecked	0	Unchecked	Unchecked	3	Male	3	Unchecked	Checked	Unchecked	Unchecked	Unchecked	No	Normal	0	0	0	0	Yes	No	0	0	0	No	No	No	0	2	0	2	high school	Zone 5	1	1	Empiric/firstline
Unchecked	Unchecked	Unchecked	Unchecked	Unchecked	Unchecked	Unchecked	Checked	Unchecked	Unchecked	Unchecked	Unchecked	Unchecked	Unchecked	Unchecked	Unchecked	0	Unchecked	Unchecked	3	Male	4	Unchecked	Checked	Unchecked	Unchecked	Unchecked	No		0	0	0	0	No	No	0	0	0	No	No	No	0	14	0	1	< hs	Dense Zones	0	1	Empiric/firstline
Unchecked	Unchecked	Unchecked	Unchecked	Unchecked	Unchecked	Unchecked	Unchecked	Unchecked	Unchecked	Unchecked	Unchecked	Unchecked	Unchecked	Checked	Unchecked	0	Unchecked	Unchecked	6	Male	3	Checked	Unchecked	Unchecked	Unchecked	Checked	Yes	Abnormal	1	0	0	0	No	No	0	0	0	No	No	No	0	2	0	0	< hs	Zone 1 & 6	1	0	None prescribed
Unchecked	Unchecked	Unchecked	Unchecked	Unchecked	Unchecked	Unchecked	Unchecked	Unchecked	Unchecked	Unchecked	Unchecked	Unchecked	Unchecked	Checked	Unchecked	0	Unchecked	Unchecked	5	Female	3	Unchecked	Checked	Unchecked	Unchecked	Unchecked	No	Normal	0	0	0	0	No	No	0	0	0	No	No	No	0	1	0	2	< hs	Zone 5	0	1	Empiric/firstline
Unchecked	Unchecked	Unchecked	Unchecked	Unchecked	Unchecked	Unchecked	Unchecked	Unchecked	Unchecked	Unchecked	Unchecked	Unchecked	Unchecked	Checked	Unchecked	0	Unchecked	Unchecked	2	Male	4	Unchecked	Checked	Unchecked	Unchecked	Unchecked	No	Normal	0	1	0	0	Yes	No	0	0	0	No	No	No	0	0	0	2	> hs	Dense Zones	1	1	Empiric/firstline
Unchecked	Unchecked	Unchecked	Unchecked	Unchecked	Unchecked	Unchecked	Unchecked	Unchecked	Unchecked	Unchecked	Unchecked	Unchecked	Unchecked	Checked	Unchecked	0	Unchecked	Unchecked	3	Male	3	Unchecked	Checked	Unchecked	Unchecked	Unchecked	No		0	0	1	0	Yes	No	0	0	0	No	No	No	0	2	0	2	high school	Dense Zones	1	1	Empiric/firstline
Unchecked	Unchecked	Unchecked	Unchecked	Unchecked	Unchecked	Unchecked	Unchecked	Unchecked	Unchecked	Unchecked	Unchecked	Unchecked	Unchecked	Checked	Unchecked	0	Unchecked	Unchecked	8	Female	4	Checked	Checked	Unchecked	Unchecked	Unchecked	No	Abnormal	1	0	0	0	No	No	0	0	0	No	No	No	0	3	0	1	high school	Zone 1 & 6	1	1	Empiric/firstline
Unchecked	Unchecked	Unchecked	Unchecked	Unchecked	Unchecked	Unchecked	Unchecked	Unchecked	Unchecked	Unchecked	Unchecked	Unchecked	Unchecked	Checked	Unchecked	0	Unchecked	Unchecked	5	Male	4	Unchecked	Unchecked	Unchecked	Unchecked	Checked	No	Abnormal	0	0	1	0	No	No	0	0	0	No	No	No	0	2	0	2	> hs	Zone 1 & 6	1	1	Empiric/firstline
Unchecked	Unchecked	Unchecked	Unchecked	Unchecked	Unchecked	Unchecked	Unchecked	Unchecked	Unchecked	Unchecked	Unchecked	Unchecked	Unchecked	Checked	Unchecked	0	Unchecked	Unchecked	9	Male	1	Unchecked	Checked	Unchecked	Unchecked	Unchecked	No	Normal	1	0	1	0	No	No	0	1	0	No	No	No	0	2	0	2	< hs	Dense Zones	1	1	Empiric/firstline
Unchecked	Unchecked	Unchecked	Unchecked	Unchecked	Unchecked	Unchecked	Checked	Unchecked	Unchecked	Unchecked	Unchecked	Unchecked	Unchecked	Unchecked	Unchecked	0	Unchecked	Unchecked	3	Female	4	Checked	Checked	Unchecked	Unchecked	Unchecked	No	Abnormal	0	0	0	1	No	No	0	0	0	No	No	No	1	9	0	1	high school	Zone 5	1	1	Empiric/firstline
Unchecked	Unchecked	Unchecked	Unchecked	Unchecked	Unchecked	Unchecked	Checked	Unchecked	Unchecked	Unchecked	Unchecked	Unchecked	Unchecked	Unchecked	Unchecked	0	Unchecked	Unchecked	3	Male	3	Unchecked	Checked	Unchecked	Unchecked	Unchecked	Yes	Normal	0	0	0	0	No	No	0	0	0	No	No	No	0	9	0	2	< hs	Dense Zones	0	1	Empiric/firstline
Unchecked	Unchecked	Unchecked	Unchecked	Unchecked	Unchecked	Unchecked	Unchecked	Unchecked	Unchecked	Unchecked	Unchecked	Unchecked	Unchecked	Checked	Unchecked	0	Unchecked	Unchecked	6	Male	3	Unchecked	Checked	Unchecked	Unchecked	Unchecked	No	Normal	0	0	1	0	No	No	0	0	0	No	No	No	0	3	0	2	high school	Zone 5	1	1	Empiric/firstline
Unchecked	Unchecked	Unchecked	Unchecked	Unchecked	Unchecked	Unchecked	Unchecked	Unchecked	Unchecked	Unchecked	Unchecked	Unchecked	Unchecked	Checked	Unchecked	0	Unchecked	Unchecked	6	Male	3	Checked	Checked	Unchecked	Unchecked	Checked	No	Normal	1	0	1	0	No	No	0	0	0	No	No	Yes	0	1	1	1	< hs	Dense Zones	1	1	Empiric/firstline
Unchecked	Unchecked	Unchecked	Unchecked	Unchecked	Unchecked	Unchecked	Unchecked	Unchecked	Unchecked	Unchecked	Unchecked	Unchecked	Unchecked	Checked	Unchecked	0	Unchecked	Unchecked		Male	1	Unchecked	Unchecked	Unchecked	Unchecked	Unchecked	Yes	Normal	0	0	1	0	No	No	0	1	1	No	No	No	0	3	0	0	< hs	Zone 5	1	0	None prescribed
Unchecked	Unchecked	Unchecked	Unchecked	Unchecked	Unchecked	Unchecked	Unchecked	Unchecked	Unchecked	Unchecked	Unchecked	Unchecked	Unchecked	Checked	Unchecked	0	Unchecked	Unchecked	4	Female	3	Unchecked	Unchecked	Checked	Unchecked	Unchecked	No	Normal	0	0	0	0	No	No	0	0	0	No	No	No	0	0	0	2	high school	Dense Zones	0	1	Empiric/firstline
Unchecked	Unchecked	Unchecked	Unchecked	Unchecked	Unchecked	Unchecked	Unchecked	Unchecked	Unchecked	Unchecked	Unchecked	Unchecked	Unchecked	Checked	Unchecked	0	Unchecked	Unchecked	7	Male	3	Checked	Checked	Checked	Unchecked	Unchecked	No	Normal	0	0	1	1	No	No	0	0	0	No	No	No	0	2	0	1	high school	Dense Zones	1	1	Empiric/firstline
Unchecked	Unchecked	Unchecked	Unchecked	Unchecked	Unchecked	Unchecked	Unchecked	Unchecked	Unchecked	Unchecked	Unchecked	Unchecked	Unchecked	Checked	Unchecked	0	Unchecked	Unchecked	8	Male	3	Unchecked	Checked	Unchecked	Unchecked	Unchecked	No	Normal	0	0	1	0	No	No	0	0	0	No	No	No	0	3	0	2	high school	Zone 1 & 6	1	1	Empiric/firstline
Unchecked	Unchecked	Unchecked	Unchecked	Unchecked	Unchecked	Unchecked	Checked	Unchecked	Unchecked	Unchecked	Unchecked	Unchecked	Unchecked	Unchecked	Unchecked	0	Unchecked	Unchecked	2	Male	2	Unchecked	Checked	Unchecked	Unchecked	Unchecked	Yes	Normal	0	0	0	0	No	No	0	0	0	No	No	No	0	7	0	1	high school	Zone 1 & 6	0	1	Empiric/firstline
Unchecked	Unchecked	Unchecked	Unchecked	Unchecked	Unchecked	Unchecked	Unchecked	Unchecked	Unchecked	Unchecked	Unchecked	Unchecked	Unchecked	Checked	Unchecked	0	Unchecked	Unchecked	11	Male	2	Unchecked	Checked	Unchecked	Unchecked	Unchecked	No	Normal	0	0	0	0	No	No	0	0	0	No	No	No	0	1	0	2	high school	Zone 1 & 6	0	1	Empiric/firstline
Unchecked	Unchecked	Unchecked	Unchecked	Unchecked	Unchecked	Unchecked	Checked	Unchecked	Unchecked	Unchecked	Unchecked	Unchecked	Unchecked	Unchecked	Unchecked	0	Unchecked	Unchecked	31	Male	3	Unchecked	Checked	Unchecked	Unchecked	Unchecked	No	Normal	0	0	0	1	No	No	0	0	0	No	No	No	0	12	0	2	high school	Zone 1 & 6	1	1	Empiric/firstline
Unchecked	Unchecked	Unchecked	Unchecked	Unchecked	Unchecked	Unchecked	Unchecked	Unchecked	Unchecked	Unchecked	Unchecked	Unchecked	Unchecked	Checked	Unchecked	0	Unchecked	Unchecked	14	Female	3	Unchecked	Checked	Unchecked	Unchecked	Unchecked	No	Normal	0	0	0	0	No	No	0	0	0	No	No	No	0	3	0	3	high school	Zone 1 & 6	0	1	Empiric/firstline
Unchecked	Unchecked	Unchecked	Unchecked	Unchecked	Unchecked	Unchecked	Unchecked	Unchecked	Unchecked	Unchecked	Unchecked	Unchecked	Unchecked	Checked	Unchecked	0	Unchecked	Unchecked	8	Female	3	Unchecked	Checked	Unchecked	Unchecked	Unchecked	No	Normal	0	0	1	0	No	No	0	0	0	No	No	No	0	2	0	1	high school	Zone 5	1	1	Empiric/firstline
Unchecked	Unchecked	Unchecked	Unchecked	Unchecked	Unchecked	Unchecked	Unchecked	Unchecked	Unchecked	Unchecked	Unchecked	Unchecked	Unchecked	Checked	Unchecked	0	Unchecked	Unchecked	6	Male	3	Unchecked	Checked	Unchecked	Unchecked	Unchecked	No	Normal	0	0	1	0	No	No	0	0	0	No	No	No	0	2	0	2	high school	Dense Zones	1	1	Empiric/firstline
Unchecked	Unchecked	Unchecked	Unchecked	Unchecked	Unchecked	Unchecked	Unchecked	Unchecked	Unchecked	Unchecked	Unchecked	Unchecked	Unchecked	Checked	Unchecked	0	Unchecked	Unchecked	8	Male	3	Unchecked	Checked	Unchecked	Unchecked	Checked	No	Normal	0	0	0	0	Yes	No	0	0	0	No	No	Yes	0	1	1	2	> hs	Dense Zones	1	1	Empiric/firstline
Unchecked	Unchecked	Unchecked	Unchecked	Unchecked	Unchecked	Unchecked	Unchecked	Unchecked	Unchecked	Unchecked	Unchecked	Unchecked	Unchecked	Checked	Unchecked	0	Unchecked	Unchecked	8	Male	3	Unchecked	Checked	Unchecked	Unchecked	Unchecked	Yes	Normal	0	0	1	0	No	No	0	0	0	No	No	No	0	2	0	3	high school	Zone 1 & 6	1	1	Expanded coverage
Unchecked	Unchecked	Unchecked	Unchecked	Unchecked	Unchecked	Unchecked	Unchecked	Unchecked	Unchecked	Unchecked	Unchecked	Unchecked	Unchecked	Checked	Unchecked	0	Unchecked	Unchecked	2	Male	3	Unchecked	Checked	Unchecked	Unchecked	Unchecked	No	Normal	0	0	1	0	No	No	0	0	0	No	No	Yes	0	1	1	2	high school	Dense Zones	1	1	Expanded coverage
Unchecked	Unchecked	Unchecked	Unchecked	Unchecked	Unchecked	Unchecked	Unchecked	Unchecked	Unchecked	Unchecked	Unchecked	Unchecked	Unchecked	Checked	Unchecked	0	Unchecked	Unchecked	7	Male	2	Checked	Unchecked	Unchecked	Unchecked	Checked	No	Abnormal	0	0	0	0	No	No	0	0	1	No	No	No	0	2	0	2	< hs	Zone 1 & 6	0	1	Empiric/firstline
Unchecked	Unchecked	Unchecked	Unchecked	Unchecked	Unchecked	Unchecked	Unchecked	Unchecked	Unchecked	Unchecked	Unchecked	Unchecked	Unchecked	Checked	Unchecked	0	Unchecked	Unchecked	9	Male	3	Unchecked	Checked	Unchecked	Unchecked	Unchecked	Yes		0	0	0	0	No	No	0	0	0	No	No	No	0	2	0	3	high school	Zone 5	0	1	Expanded coverage
Unchecked	Unchecked	Unchecked	Unchecked	Unchecked	Unchecked	Unchecked	Unchecked	Unchecked	Unchecked	Unchecked	Unchecked	Unchecked	Unchecked	Checked	Unchecked	0	Unchecked	Unchecked	2	Male	2	Unchecked	Unchecked	Unchecked	Unchecked	Unchecked	No	Normal	0	0	0	0	No	No	0	1	0	No	No	No	0	1	0	2	high school	Dense Zones	0	1	Empiric/firstline
Unchecked	Unchecked	Unchecked	Unchecked	Unchecked	Unchecked	Checked	Unchecked	Unchecked	Unchecked	Unchecked	Unchecked	Unchecked	Unchecked	Unchecked	Unchecked	0	Unchecked	Unchecked	1	Male	3	Unchecked	Checked	Unchecked	Unchecked	Unchecked	Yes	Normal	0	0	0	1	No	No	0	0	0	No	No	No	0	12	0	0	< hs	Zone 1 & 6	1	0	None prescribed
Unchecked	Unchecked	Unchecked	Unchecked	Unchecked	Unchecked	Unchecked	Unchecked	Unchecked	Unchecked	Unchecked	Unchecked	Unchecked	Unchecked	Checked	Unchecked	0	Unchecked	Unchecked	7	Female	3	Unchecked	Checked	Unchecked	Unchecked	Unchecked	No	Normal	0	0	0	0	No	No	1	0	0	No	No	No	0	1	0	3	high school	Zone 5	0	1	Empiric/firstline
Unchecked	Unchecked	Unchecked	Unchecked	Unchecked	Unchecked	Checked	Unchecked	Unchecked	Unchecked	Unchecked	Unchecked	Unchecked	Unchecked	Unchecked	Unchecked	0	Unchecked	Unchecked	2	Male	3	Unchecked	Checked	Unchecked	Unchecked	Unchecked	No	Normal	0	0	1	0	No	No	0	0	0	No	No	No	0	10	0	1	> hs	Zone 5	1	1	Empiric/firstline
Unchecked	Unchecked	Unchecked	Unchecked	Unchecked	Unchecked	Unchecked	Unchecked	Unchecked	Unchecked	Unchecked	Unchecked	Unchecked	Unchecked	Checked	Unchecked	0	Unchecked	Unchecked	5	Male	4	Unchecked	Checked	Unchecked	Unchecked	Unchecked	No	Normal	0	0	0	0	No	No	0	0	0	No	No	No	0	2	0	1	high school	Zone 1 & 6	0	1	Empiric/firstline
Unchecked	Unchecked	Unchecked	Unchecked	Unchecked	Unchecked	Unchecked	Unchecked	Unchecked	Unchecked	Unchecked	Unchecked	Unchecked	Unchecked	Checked	Unchecked	0	Unchecked	Unchecked	11	Female	2	Unchecked	Unchecked	Unchecked	Unchecked	Checked	No		1	0	0	0	No	No	0	1	1	No	No	No	0	1	0	3	> hs	Dense Zones	1	1	Expanded coverage
Unchecked	Unchecked	Unchecked	Unchecked	Unchecked	Unchecked	Unchecked	Unchecked	Unchecked	Unchecked	Unchecked	Unchecked	Unchecked	Unchecked	Checked	Unchecked	0	Unchecked	Unchecked	10	Female	3	Checked	Unchecked	Unchecked	Unchecked	Unchecked	No		1	0	0	0	No	No	0	0	0	No	No	No	0	1	0	3	< hs	Dense Zones	1	1	Macrolides
Unchecked	Unchecked	Unchecked	Unchecked	Unchecked	Unchecked	Unchecked	Unchecked	Unchecked	Unchecked	Unchecked	Unchecked	Unchecked	Unchecked	Checked	Unchecked	0	Unchecked	Unchecked	2	Female	3	Unchecked	Checked	Unchecked	Unchecked	Unchecked	No	Normal	0	0	0	0	No	No	0	0	0	No	No	No	0	1	0	2	< hs	Dense Zones	0	1	Empiric/firstline
Unchecked	Unchecked	Unchecked	Unchecked	Unchecked	Unchecked	Unchecked	Unchecked	Unchecked	Unchecked	Unchecked	Unchecked	Unchecked	Unchecked	Checked	Unchecked	0	Unchecked	Unchecked	5	Female	4	Unchecked	Checked	Unchecked	Unchecked	Unchecked	No	Normal	0	0	1	1	No	No	0	0	0	No	No	Yes	0	3	1	1	high school	Dense Zones	1	1	Empiric/firstline
Unchecked	Unchecked	Unchecked	Unchecked	Unchecked	Unchecked	Unchecked	Unchecked	Unchecked	Unchecked	Unchecked	Unchecked	Unchecked	Unchecked	Checked	Unchecked	0	Unchecked	Unchecked	8	Male	3	Checked	Unchecked	Unchecked	Unchecked	Unchecked	No	Normal	1	0	0	1	No	No	0	1	0	No	No	No	0	1	0	1	< hs	Zone 5	1	1	Empiric/firstline
Unchecked	Unchecked	Unchecked	Unchecked	Unchecked	Unchecked	Unchecked	Unchecked	Unchecked	Unchecked	Unchecked	Unchecked	Unchecked	Unchecked	Checked	Unchecked	0	Unchecked	Unchecked	9	Female	3	Unchecked	Checked	Unchecked	Unchecked	Unchecked	Yes	Normal	0	0	1	0	No	No	0	0	0	No	No	No	0	1	0	1	< hs	Zone 5	1	1	Empiric/firstline
Unchecked	Unchecked	Unchecked	Unchecked	Unchecked	Unchecked	Unchecked	Unchecked	Unchecked	Unchecked	Unchecked	Unchecked	Unchecked	Unchecked	Checked	Unchecked	0	Unchecked	Unchecked	6	Female	3	Checked	Checked	Unchecked	Unchecked	Unchecked	No	Normal	1	0	1	0	No	No	0	0	0	No	No	Yes	0	2	1	3	< hs	Zone 1 & 6	1	1	Macrolides
Unchecked	Unchecked	Unchecked	Unchecked	Unchecked	Unchecked	Unchecked	Unchecked	Unchecked	Unchecked	Unchecked	Unchecked	Unchecked	Unchecked	Checked	Unchecked	0	Unchecked	Unchecked	7	Male	4	Unchecked	Checked	Unchecked	Unchecked	Unchecked	No	Normal	0	0	0	0	Yes	No	0	0	0	No	No	No	0	1	0	2	high school	Zone 1 & 6	1	1	Empiric/firstline
Unchecked	Unchecked	Unchecked	Unchecked	Unchecked	Unchecked	Unchecked	Unchecked	Unchecked	Unchecked	Unchecked	Unchecked	Unchecked	Unchecked	Checked	Unchecked	0	Unchecked	Unchecked	19	Male	3	Unchecked	Checked	Unchecked	Unchecked	Checked	No		0	0	0	0	No	No	0	1	0	Yes	No	Yes	1	1	1	2	< hs	Zone 1 & 6	0	1	Empiric/firstline
Unchecked	Unchecked	Unchecked	Unchecked	Unchecked	Unchecked	Unchecked	Unchecked	Unchecked	Unchecked	Unchecked	Unchecked	Unchecked	Unchecked	Checked	Unchecked	0	Unchecked	Unchecked	4	Female	3	Unchecked	Checked	Unchecked	Unchecked	Unchecked	No	Normal	0	0	1	0	No	No	0	1	0	No	No	No	0	1	0	2	> hs	Dense Zones	1	1	Empiric/firstline
Unchecked	Unchecked	Unchecked	Unchecked	Unchecked	Unchecked	Unchecked	Unchecked	Unchecked	Unchecked	Unchecked	Unchecked	Unchecked	Unchecked	Checked	Unchecked	0	Unchecked	Unchecked	9	Female	2	Checked	Unchecked	Unchecked	Unchecked	Checked	No	Normal	1	0	1	0	No	No	1	0	1	No	No	No	0	1	0	3	> hs	Dense Zones	1	1	Macrolides
Unchecked	Unchecked	Unchecked	Unchecked	Unchecked	Unchecked	Unchecked	Unchecked	Unchecked	Unchecked	Unchecked	Unchecked	Unchecked	Unchecked	Checked	Unchecked	0	Unchecked	Unchecked	8	Male	3	Unchecked	Unchecked	Unchecked	Unchecked	Unchecked	No		0	0	0	1	No	No	0	0	0	No	No	No	0	2	0	1	high school	Zone 1 & 6	1	1	Empiric/firstline
Unchecked	Unchecked	Unchecked	Unchecked	Unchecked	Unchecked	Unchecked	Unchecked	Unchecked	Unchecked	Unchecked	Unchecked	Unchecked	Unchecked	Checked	Unchecked	0	Unchecked	Unchecked	7	Male	4	Unchecked	Unchecked	Unchecked	Unchecked	Unchecked	No		0	0	0	1	No	No	0	0	0	No	No	Yes	0	1	1	2	high school	Dense Zones	1	1	Empiric/firstline
Unchecked	Unchecked	Unchecked	Unchecked	Unchecked	Unchecked	Unchecked	Unchecked	Unchecked	Unchecked	Unchecked	Unchecked	Unchecked	Unchecked	Checked	Unchecked	0	Unchecked	Unchecked	10	Female	3	Checked	Checked	Unchecked	Unchecked	Checked	No	Normal	1	0	0	0	No	No	1	0	0	No	No	No	0	0	0	2	< hs	Dense Zones	1	1	Empiric/firstline
Unchecked	Unchecked	Unchecked	Unchecked	Unchecked	Unchecked	Unchecked	Unchecked	Unchecked	Unchecked	Unchecked	Unchecked	Unchecked	Unchecked	Checked	Unchecked	0	Unchecked	Unchecked	6	Male	3	Unchecked	Unchecked	Unchecked	Unchecked	Unchecked	No	Normal	0	0	0	0	No	No	0	1	0	No	No	No	0	1	0	3	> hs	Dense Zones	0	1	Empiric/firstline
Unchecked	Unchecked	Unchecked	Unchecked	Unchecked	Unchecked	Unchecked	Unchecked	Unchecked	Unchecked	Unchecked	Unchecked	Unchecked	Unchecked	Checked	Unchecked	0	Unchecked	Unchecked	12	Female	3	Checked	Unchecked	Unchecked	Unchecked	Unchecked	No	Normal	0	0	0	0	No	No	0	1	0	No	No	Yes	0	1	1	3	high school	Dense Zones	0	1	Empiric/firstline
Unchecked	Unchecked	Unchecked	Unchecked	Unchecked	Unchecked	Unchecked	Unchecked	Unchecked	Unchecked	Unchecked	Unchecked	Unchecked	Unchecked	Checked	Unchecked	0	Unchecked	Unchecked	9	Female	3	Checked	Unchecked	Unchecked	Unchecked	Unchecked	No	Normal	1	0	0	0	No	No	1	0	1	No	No	No	0	1	0	3	high school	Zone 5	1	1	Expanded coverage
Unchecked	Unchecked	Unchecked	Unchecked	Unchecked	Unchecked	Unchecked	Unchecked	Unchecked	Unchecked	Unchecked	Unchecked	Unchecked	Unchecked	Checked	Unchecked	0	Unchecked	Unchecked	11	Female	3	Unchecked	Checked	Unchecked	Unchecked	Unchecked	No	Normal	0	0	0	0	No	No	0	0	0	No	No	No	0	0	0	3	< hs	Zone 1 & 6	0	1	Empiric/firstline
Unchecked	Unchecked	Unchecked	Unchecked	Unchecked	Unchecked	Unchecked	Unchecked	Unchecked	Unchecked	Unchecked	Unchecked	Unchecked	Unchecked	Checked	Unchecked	0	Unchecked	Unchecked	5	Female	2	Unchecked	Checked	Unchecked	Unchecked	Unchecked	No		0	0	1	0	No	No	0	0	0	No	No	No	0	1	0	2	< hs	Zone 5	1	1	Empiric/firstline
Unchecked	Unchecked	Unchecked	Unchecked	Unchecked	Unchecked	Unchecked	Unchecked	Unchecked	Unchecked	Unchecked	Unchecked	Unchecked	Unchecked	Checked	Unchecked	0	Unchecked	Unchecked	7	Male	3	Checked	Checked	Unchecked	Unchecked	Unchecked	No	Normal	1	0	1	0	No	No	0	0	1	No	No	No	0	1	0	2	< hs	Zone 1 & 6	1	1	Empiric/firstline
Unchecked	Unchecked	Unchecked	Unchecked	Unchecked	Unchecked	Unchecked	Unchecked	Unchecked	Unchecked	Unchecked	Unchecked	Unchecked	Unchecked	Checked	Unchecked	0	Unchecked	Unchecked	11	Male	3	Unchecked	Checked	Unchecked	Unchecked	Unchecked	No	Normal	0	0	1	0	No	No	0	0	0	No	No	No	0	1	0	3	high school	Zone 1 & 6	1	1	Expanded coverage
Unchecked	Unchecked	Unchecked	Unchecked	Unchecked	Unchecked	Unchecked	Unchecked	Unchecked	Unchecked	Unchecked	Unchecked	Unchecked	Unchecked	Checked	Unchecked	0	Unchecked	Unchecked	7	Male	3	Checked	Checked	Unchecked	Unchecked	Unchecked	No	Normal	0	0	0	0	No	No	0	0	0	No	No	No	0	3	0	3	< hs	Zone 5	0	1	Expanded coverage
Unchecked	Unchecked	Unchecked	Unchecked	Unchecked	Unchecked	Unchecked	Unchecked	Unchecked	Unchecked	Unchecked	Unchecked	Unchecked	Unchecked	Checked	Unchecked	0	Unchecked	Unchecked	9	Male	3	Unchecked	Checked	Unchecked	Unchecked	Unchecked	No	Normal	0	0	1	0	No	No	0	0	0	No	No	No	0	0	0	3	> hs	Dense Zones	1	1	Expanded coverage
Unchecked	Unchecked	Unchecked	Unchecked	Unchecked	Unchecked	Unchecked	Unchecked	Unchecked	Unchecked	Unchecked	Unchecked	Unchecked	Unchecked	Checked	Unchecked	0	Unchecked	Unchecked	8	Male	3	Unchecked	Checked	Unchecked	Unchecked	Unchecked	No	Normal	0	0	0	0	No	No	0	0	0	No	No	No	0	2	0	2	high school	Zone 1 & 6	0	1	Empiric/firstline
Unchecked	Unchecked	Unchecked	Unchecked	Unchecked	Unchecked	Unchecked	Unchecked	Unchecked	Unchecked	Unchecked	Unchecked	Unchecked	Unchecked	Checked	Unchecked	0	Unchecked	Unchecked	7	Male	3	Unchecked	Checked	Unchecked	Unchecked	Unchecked	No	Normal	0	0	0	0	No	No	0	0	0	No	No	No	0	1	0	2	high school	Zone 1 & 6	0	1	Empiric/firstline
Unchecked	Unchecked	Unchecked	Unchecked	Unchecked	Unchecked	Unchecked	Unchecked	Unchecked	Unchecked	Unchecked	Unchecked	Unchecked	Unchecked	Checked	Unchecked	0	Unchecked	Unchecked	9	Male	3	Unchecked	Checked	Unchecked	Unchecked	Unchecked	No	Normal	0	0	0	0	No	No	0	0	0	No	No	No	0	2	0	2	high school	Zone 5	0	1	Empiric/firstline
Unchecked	Unchecked	Unchecked	Unchecked	Unchecked	Unchecked	Unchecked	Unchecked	Unchecked	Unchecked	Unchecked	Unchecked	Unchecked	Unchecked	Checked	Unchecked	0	Unchecked	Unchecked	4	Male	4	Unchecked	Checked	Unchecked	Unchecked	Unchecked	No		0	0	0	0	No	No	0	0	0	No	No	No	1	0	0	3	high school	Zone 1 & 6	0	1	Empiric/firstline
Unchecked	Unchecked	Unchecked	Unchecked	Unchecked	Unchecked	Unchecked	Unchecked	Unchecked	Unchecked	Unchecked	Unchecked	Unchecked	Unchecked	Checked	Unchecked	0	Unchecked	Unchecked	11	Female	3	Unchecked	Unchecked	Unchecked	Unchecked	Checked	No	Normal	1	0	0	1	No	No	1	0	1	No	No	No	0	1	0	2	high school	Zone 1 & 6	1	1	Expanded coverage
Unchecked	Unchecked	Unchecked	Unchecked	Unchecked	Unchecked	Unchecked	Unchecked	Unchecked	Unchecked	Unchecked	Unchecked	Unchecked	Unchecked	Checked	Unchecked	0	Unchecked	Unchecked	7	Male	2	Checked	Checked	Unchecked	Unchecked	Unchecked	No	Normal	0	0	0	0	No	No	0	1	0	No	No	Yes	1	3	1	1	< hs	Dense Zones	0	1	Empiric/firstline
Unchecked	Unchecked	Unchecked	Unchecked	Unchecked	Unchecked	Unchecked	Unchecked	Unchecked	Unchecked	Unchecked	Unchecked	Unchecked	Unchecked	Checked	Unchecked	0	Unchecked	Unchecked	11	Male	3	Unchecked	Checked	Unchecked	Unchecked	Unchecked	No	Normal	1	0	0	0	No	No	0	0	0	No	No	Yes	0	1	1	2	> hs	Dense Zones	1	1	Empiric/firstline
Unchecked	Unchecked	Unchecked	Unchecked	Unchecked	Unchecked	Unchecked	Unchecked	Unchecked	Unchecked	Unchecked	Unchecked	Unchecked	Unchecked	Checked	Unchecked	0	Unchecked	Unchecked	9	Male	3	Checked	Unchecked	Unchecked	Unchecked	Unchecked	No	Normal	1	0	1	0	No	No	0	0	0	No	No	No	0	2	0	2	high school	Zone 1 & 6	1	1	Empiric/firstline
Unchecked	Unchecked	Unchecked	Unchecked	Unchecked	Unchecked	Unchecked	Unchecked	Unchecked	Unchecked	Unchecked	Unchecked	Unchecked	Unchecked	Checked	Unchecked	0	Unchecked	Unchecked	7	Male	3	Unchecked	Checked	Unchecked	Unchecked	Unchecked	No	Normal	0	0	1	0	No	No	0	1	0	No	No	No	0	2	0	2	> hs	Dense Zones	1	1	Empiric/firstline
Unchecked	Unchecked	Unchecked	Unchecked	Unchecked	Unchecked	Unchecked	Unchecked	Unchecked	Unchecked	Unchecked	Unchecked	Unchecked	Unchecked	Checked	Unchecked	0	Unchecked	Unchecked	4	Female	2	Checked	Unchecked	Unchecked	Unchecked	Checked	Yes	Normal	1	0	0	0	No	No	0	0	0	No	No	No	0	2	0	2	high school	Dense Zones	1	1	Expanded coverage
Unchecked	Unchecked	Unchecked	Unchecked	Unchecked	Unchecked	Checked	Unchecked	Unchecked	Unchecked	Unchecked	Unchecked	Unchecked	Unchecked	Unchecked	Unchecked	0	Unchecked	Unchecked	2	Male	4	Unchecked	Checked	Unchecked	Unchecked	Unchecked	No		0	0	0	0	No	No	0	0	0	No	No	Yes	0	11	1	1	< hs	Dense Zones	0	1	Empiric/firstline
Unchecked	Unchecked	Unchecked	Unchecked	Unchecked	Unchecked	Unchecked	Unchecked	Unchecked	Unchecked	Unchecked	Unchecked	Unchecked	Unchecked	Checked	Unchecked	0	Unchecked	Unchecked	10	Female	3	Checked	Checked	Unchecked	Unchecked	Unchecked	No	Abnormal	0	0	1	0	Yes	No	0	0	0	No	No	Yes	0	2	1	2	< hs	Dense Zones	1	1	Expanded coverage
Unchecked	Unchecked	Unchecked	Unchecked	Unchecked	Unchecked	Unchecked	Unchecked	Unchecked	Unchecked	Unchecked	Unchecked	Unchecked	Unchecked	Checked	Unchecked	0	Unchecked	Unchecked	10	Female	3	Unchecked	Checked	Unchecked	Unchecked	Unchecked	No	Normal	0	0	0	0	No	No	0	0	0	No	No	No	0	4	0	3	high school	Zone 5	0	1	Empiric/firstline
Unchecked	Unchecked	Unchecked	Unchecked	Unchecked	Unchecked	Unchecked	Unchecked	Unchecked	Unchecked	Unchecked	Unchecked	Unchecked	Unchecked	Checked	Unchecked	0	Unchecked	Unchecked	12	Male	3	Unchecked	Unchecked	Unchecked	Unchecked	Unchecked	No	Normal	0	1	0	0	No	No	0	0	1	No	No	No	0	1	0	2	< hs	Dense Zones	1	1	Empiric/firstline
Unchecked	Unchecked	Unchecked	Unchecked	Unchecked	Unchecked	Unchecked	Unchecked	Unchecked	Unchecked	Unchecked	Unchecked	Unchecked	Unchecked	Checked	Unchecked	0	Unchecked	Unchecked	10	Female	3	Checked	Unchecked	Unchecked	Unchecked	Unchecked	No	Normal	0	0	0	0	No	No	0	0	0	No	No	No	0	1	0	2	> hs	Zone 1 & 6	0	1	Empiric/firstline
Unchecked	Unchecked	Unchecked	Unchecked	Unchecked	Unchecked	Unchecked	Unchecked	Unchecked	Unchecked	Unchecked	Unchecked	Unchecked	Unchecked	Checked	Unchecked	0	Unchecked	Unchecked	4	Female	3	Unchecked	Checked	Unchecked	Unchecked	Unchecked	No	Normal	0	0	1	0	No	No	0	0	0	No	No	No	0	2	0	2	> hs	Zone 5	1	1	Empiric/firstline
Unchecked	Unchecked	Unchecked	Unchecked	Unchecked	Unchecked	Unchecked	Unchecked	Unchecked	Unchecked	Unchecked	Unchecked	Unchecked	Unchecked	Checked	Unchecked	0	Unchecked	Unchecked	9	Female	3	Checked	Unchecked	Unchecked	Unchecked	Unchecked	No	Normal	1	0	1	0	No	No	0	0	1	No	No	No	0	1	0	2	high school	Dense Zones	1	1	Empiric/firstline
Unchecked	Unchecked	Unchecked	Unchecked	Unchecked	Unchecked	Unchecked	Unchecked	Unchecked	Unchecked	Unchecked	Unchecked	Unchecked	Unchecked	Checked	Unchecked	0	Unchecked	Unchecked	5	Male	3	Unchecked	Unchecked	Unchecked	Unchecked	Unchecked	Yes	Normal	0	0	1	0	No	No	0	0	0	No	No	No	0	3	0	2	high school	Zone 1 & 6	1	1	Empiric/firstline
Unchecked	Unchecked	Unchecked	Unchecked	Unchecked	Unchecked	Unchecked	Unchecked	Unchecked	Unchecked	Unchecked	Unchecked	Unchecked	Unchecked	Checked	Unchecked	0	Unchecked	Unchecked	13	Male	2	Unchecked	Unchecked	Unchecked	Unchecked	Unchecked	No	Normal	0	0	1	0	No	No	0	1	1	No	No	No	1	1	0	3	high school	Zone 1 & 6	1	1	Empiric/firstline
Unchecked	Unchecked	Unchecked	Unchecked	Unchecked	Unchecked	Unchecked	Unchecked	Unchecked	Unchecked	Unchecked	Unchecked	Unchecked	Unchecked	Checked	Unchecked	0	Unchecked	Unchecked	9	Male	3	Unchecked	Checked	Unchecked	Unchecked	Unchecked	No	Normal	0	0	1	0	No	No	0	0	0	No	No	No	0	1	0	2	< hs	Dense Zones	1	1	Empiric/firstline
Unchecked	Unchecked	Unchecked	Unchecked	Unchecked	Unchecked	Unchecked	Unchecked	Unchecked	Unchecked	Unchecked	Unchecked	Unchecked	Unchecked	Checked	Unchecked	0	Unchecked	Unchecked	8	Female	2	Unchecked	Checked	Unchecked	Unchecked	Unchecked	No	Normal	0	0	1	0	No	No	0	0	0	No	No	No	0	2	0	2	< hs	Dense Zones	1	1	Empiric/firstline
Unchecked	Unchecked	Unchecked	Unchecked	Unchecked	Unchecked	Unchecked	Unchecked	Unchecked	Unchecked	Unchecked	Unchecked	Unchecked	Unchecked	Checked	Unchecked	0	Unchecked	Unchecked	9	Male	3	Unchecked	Checked	Unchecked	Unchecked	Unchecked	No	Normal	0	0	0	0	No	No	0	0	0	Yes	Yes	No	0	0	1	3	> hs	Zone 5	0	1	Expanded coverage
Unchecked	Unchecked	Unchecked	Unchecked	Unchecked	Unchecked	Unchecked	Unchecked	Unchecked	Unchecked	Unchecked	Unchecked	Unchecked	Unchecked	Checked	Unchecked	0	Unchecked	Unchecked	8	Male	3	Unchecked	Checked	Unchecked	Unchecked	Unchecked	No	Normal	0	0	1	0	No	No	0	0	0	No	No	No	0	1	0	3	high school	Zone 1 & 6	1	1	Expanded coverage
Unchecked	Unchecked	Unchecked	Unchecked	Unchecked	Unchecked	Unchecked	Unchecked	Unchecked	Unchecked	Unchecked	Unchecked	Unchecked	Unchecked	Checked	Unchecked	0	Unchecked	Unchecked	7	Male	4	Unchecked	Checked	Unchecked	Unchecked	Unchecked	No	Normal	0	0	0	0	No	No	0	0	0	No	No	No	0	1	0	3	high school	Zone 5	0	1	Expanded coverage
Unchecked	Unchecked	Unchecked	Unchecked	Unchecked	Unchecked	Unchecked	Unchecked	Unchecked	Unchecked	Unchecked	Unchecked	Unchecked	Unchecked	Checked	Unchecked	0	Unchecked	Unchecked	9	Male	3	Checked	Checked	Unchecked	Unchecked	Unchecked	No	Normal	0	0	0	0	No	No	0	0	0	No	No	No	0	1	0	2	high school	Zone 5	0	1	Empiric/firstline
Unchecked	Unchecked	Unchecked	Unchecked	Unchecked	Unchecked	Unchecked	Unchecked	Unchecked	Unchecked	Unchecked	Unchecked	Unchecked	Unchecked	Checked	Unchecked	0	Unchecked	Unchecked	10	Male	4	Checked	Checked	Unchecked	Unchecked	Unchecked	No	Normal	0	0	1	0	No	No	0	0	0	No	No	Yes	0	2	1	2	high school	Zone 1 & 6	1	1	Expanded coverage
Unchecked	Unchecked	Unchecked	Unchecked	Unchecked	Unchecked	Unchecked	Unchecked	Unchecked	Unchecked	Unchecked	Unchecked	Unchecked	Unchecked	Checked	Unchecked	0	Unchecked	Unchecked	11	Female	2	Unchecked	Unchecked	Unchecked	Unchecked	Unchecked	No	Normal	1	1	0	0	No	No	1	1	1	Yes	No	No	0	1	1	2	high school	Zone 1 & 6	1	1	Empiric/firstline
Unchecked	Unchecked	Unchecked	Unchecked	Unchecked	Unchecked	Unchecked	Unchecked	Unchecked	Unchecked	Unchecked	Unchecked	Unchecked	Unchecked	Checked	Unchecked	0	Unchecked	Unchecked	14	Male	3	Checked	Checked	Unchecked	Unchecked	Unchecked	No	Normal	0	0	1	0	No	No	0	0	0	No	No	No	0	1	0	2	high school	Dense Zones	1	1	Empiric/firstline
Unchecked	Unchecked	Unchecked	Unchecked	Unchecked	Unchecked	Unchecked	Unchecked	Unchecked	Unchecked	Unchecked	Unchecked	Unchecked	Unchecked	Checked	Unchecked	0	Unchecked	Unchecked	7	Female	3	Unchecked	Unchecked	Unchecked	Unchecked	Unchecked	No	Normal	0	0	1	0	No	No	1	0	0	No	No	Yes	0	2	1	2	> hs	Dense Zones	1	1	Empiric/firstline
Unchecked	Unchecked	Unchecked	Unchecked	Unchecked	Unchecked	Unchecked	Unchecked	Unchecked	Unchecked	Unchecked	Unchecked	Unchecked	Unchecked	Checked	Unchecked	0	Unchecked	Unchecked	2	Male	2	Unchecked	Unchecked	Unchecked	Unchecked	Unchecked	No	Normal	0	0	0	0	No	No	0	1	0	No	No	No	0	1	0	2	high school	Dense Zones	0	1	Empiric/firstline
Unchecked	Unchecked	Unchecked	Unchecked	Unchecked	Unchecked	Unchecked	Unchecked	Unchecked	Unchecked	Unchecked	Unchecked	Unchecked	Unchecked	Checked	Unchecked	0	Unchecked	Unchecked	15	Male	3	Unchecked	Unchecked	Unchecked	Unchecked	Unchecked	Yes		0	0	0	0	No	No	0	1	1	No	No	No	1	1	0	1	< hs	Dense Zones	0	1	Empiric/firstline
Unchecked	Unchecked	Unchecked	Unchecked	Unchecked	Unchecked	Unchecked	Checked	Unchecked	Unchecked	Unchecked	Unchecked	Unchecked	Unchecked	Unchecked	Unchecked	0	Unchecked	Unchecked	12	Male	4	Unchecked	Checked	Unchecked	Unchecked	Checked	No	Normal	0	0	0	0	No	Yes	0	0	1	No	No	No	1	2	0	1	< hs	Zone 1 & 6	1	1	Empiric/firstline
Unchecked	Unchecked	Unchecked	Unchecked	Unchecked	Unchecked	Unchecked	Unchecked	Unchecked	Unchecked	Unchecked	Unchecked	Unchecked	Unchecked	Checked	Unchecked	0	Unchecked	Unchecked	9	Male	3	Checked	Checked	Unchecked	Unchecked	Checked	No	Normal	1	0	0	0	No	No	0	0	0	No	No	No	0	1	0	2	high school	Dense Zones	1	1	Empiric/firstline
Unchecked	Unchecked	Unchecked	Unchecked	Unchecked	Unchecked	Unchecked	Unchecked	Unchecked	Unchecked	Unchecked	Unchecked	Unchecked	Unchecked	Checked	Unchecked	0	Unchecked	Unchecked	5	Male	4	Unchecked	Checked	Unchecked	Unchecked	Unchecked	No	Normal	0	0	0	0	No	No	0	0	0	No	No	No	0	2	0	1	< hs	Zone 5	0	1	Empiric/firstline
Unchecked	Unchecked	Unchecked	Unchecked	Unchecked	Unchecked	Unchecked	Unchecked	Unchecked	Unchecked	Unchecked	Unchecked	Unchecked	Unchecked	Checked	Unchecked	0	Unchecked	Unchecked	6	Female	3	Unchecked	Unchecked	Unchecked	Unchecked	Checked	No	Normal	0	0	1	0	No	No	0	0	0	No	No	No	0	1	0	1	< hs	Dense Zones	1	1	Empiric/firstline
Unchecked	Unchecked	Unchecked	Unchecked	Unchecked	Unchecked	Unchecked	Unchecked	Unchecked	Unchecked	Unchecked	Unchecked	Unchecked	Unchecked	Checked	Unchecked	0	Unchecked	Unchecked	4	Female	3	Checked	Checked	Unchecked	Unchecked	Unchecked	No	Normal	0	0	0	0	No	No	0	0	0	No	No	No	0	1	0	1	high school	Zone 1 & 6	0	1	Empiric/firstline
Unchecked	Unchecked	Unchecked	Unchecked	Unchecked	Unchecked	Unchecked	Unchecked	Unchecked	Unchecked	Unchecked	Unchecked	Unchecked	Unchecked	Checked	Unchecked	0	Unchecked	Unchecked	8	Male	4	Checked	Unchecked	Unchecked	Checked	Unchecked	No	Normal	1	0	0	0	No	No	0	0	0	No	No	No	0	1	0	3	< hs	Zone 1 & 6	1	1	Expanded coverage
Unchecked	Unchecked	Unchecked	Unchecked	Unchecked	Unchecked	Unchecked	Unchecked	Unchecked	Unchecked	Unchecked	Unchecked	Unchecked	Unchecked	Checked	Unchecked	0	Unchecked	Unchecked	4	Male	3	Unchecked	Checked	Unchecked	Unchecked	Unchecked	No	Normal	0	0	1	0	No	No	0	0	0	No	No	No	0	3	0	1	high school	Zone 1 & 6	1	1	Empiric/firstline
Unchecked	Unchecked	Unchecked	Unchecked	Unchecked	Unchecked	Unchecked	Unchecked	Unchecked	Unchecked	Unchecked	Unchecked	Unchecked	Unchecked	Checked	Unchecked	0	Unchecked	Unchecked	1	Male	3	Unchecked	Checked	Unchecked	Unchecked	Unchecked	No	Normal	0	0	1	0	No	No	0	0	0	No	No	No	0	1	0	2	high school	Zone 1 & 6	1	1	Empiric/firstline
Unchecked	Unchecked	Unchecked	Unchecked	Unchecked	Unchecked	Unchecked	Checked	Unchecked	Unchecked	Unchecked	Unchecked	Unchecked	Unchecked	Unchecked	Unchecked	0	Unchecked	Unchecked	1	Female	3	Unchecked	Checked	Unchecked	Unchecked	Unchecked	No	Normal	0	0	1	1	Yes	No	0	0	0	No	No	No	0	20	0	1	high school	Zone 1 & 6	1	1	Empiric/firstline
Unchecked	Unchecked	Unchecked	Unchecked	Unchecked	Unchecked	Unchecked	Unchecked	Unchecked	Unchecked	Unchecked	Unchecked	Unchecked	Unchecked	Checked	Unchecked	0	Unchecked	Unchecked		Female	3	Unchecked	Unchecked	Unchecked	Unchecked	Unchecked	No	Normal	0	0	0	1	No	No	0	0	0	No	No	No	0	1	0	2	> hs	Dense Zones	1	1	Empiric/firstline
Unchecked	Unchecked	Unchecked	Unchecked	Unchecked	Unchecked	Unchecked	Unchecked	Unchecked	Unchecked	Unchecked	Unchecked	Unchecked	Unchecked	Checked	Unchecked	0	Unchecked	Unchecked	5	Female	3	Unchecked	Checked	Unchecked	Unchecked	Unchecked	No		0	0	0	0	No	No	0	0	0	No	No	No	0	3	0	0	< hs	Zone 5	0	0	None prescribed
Unchecked	Unchecked	Unchecked	Unchecked	Unchecked	Unchecked	Unchecked	Unchecked	Unchecked	Unchecked	Unchecked	Unchecked	Unchecked	Unchecked	Checked	Unchecked	0	Unchecked	Unchecked	2	Male	3	Unchecked	Checked	Unchecked	Unchecked	Unchecked	Yes	Normal	0	0	0	0	No	No	0	1	0	No	No	No	0	3	0	0	high school	Zone 1 & 6	0	0	None prescribed
Unchecked	Unchecked	Unchecked	Unchecked	Unchecked	Unchecked	Unchecked	Unchecked	Unchecked	Unchecked	Unchecked	Unchecked	Unchecked	Unchecked	Checked	Unchecked	0	Unchecked	Unchecked	8	Female	3	Unchecked	Checked	Unchecked	Unchecked	Unchecked	No	Normal	0	0	1	0	No	No	0	0	0	No	No	No	0	3	0	1	< hs	Zone 1 & 6	1	1	Empiric/firstline
Unchecked	Unchecked	Unchecked	Unchecked	Unchecked	Unchecked	Unchecked	Unchecked	Unchecked	Unchecked	Unchecked	Unchecked	Unchecked	Unchecked	Checked	Unchecked	0	Unchecked	Unchecked	8	Female	3	Unchecked	Checked	Unchecked	Unchecked	Unchecked	No	Normal	0	0	0	0	No	No	0	0	0	No	No	No	0	1	0	3	> hs	Dense Zones	0	1	Empiric/firstline
Unchecked	Unchecked	Unchecked	Unchecked	Unchecked	Unchecked	Unchecked	Unchecked	Unchecked	Unchecked	Unchecked	Unchecked	Unchecked	Unchecked	Checked	Unchecked	0	Unchecked	Unchecked	6	Male	3	Unchecked	Checked	Unchecked	Unchecked	Unchecked	No		0	0	0	1	No	No	0	0	0	No	No	No	0	1	0	1	high school	Zone 5	1	1	Empiric/firstline
Unchecked	Unchecked	Unchecked	Unchecked	Unchecked	Unchecked	Unchecked	Checked	Unchecked	Unchecked	Unchecked	Unchecked	Unchecked	Unchecked	Unchecked	Unchecked	0	Unchecked	Unchecked	4	Female	4	Unchecked	Checked	Unchecked	Unchecked	Unchecked	No	Normal	0	0	1	0	No	No	1	0	0	No	No	No	0	7	0	2	< hs	Dense Zones	1	1	Empiric/firstline
Unchecked	Unchecked	Unchecked	Unchecked	Unchecked	Unchecked	Unchecked	Unchecked	Unchecked	Unchecked	Unchecked	Unchecked	Unchecked	Unchecked	Checked	Unchecked	0	Unchecked	Unchecked	8	Male	3	Checked	Unchecked	Unchecked	Unchecked	Unchecked	No	Normal	0	0	0	1	No	No	1	0	0	No	No	No	0	1	0	1	high school	Zone 5	1	1	Empiric/firstline
Unchecked	Unchecked	Unchecked	Unchecked	Unchecked	Unchecked	Unchecked	Checked	Unchecked	Unchecked	Unchecked	Unchecked	Unchecked	Unchecked	Unchecked	Unchecked	0	Unchecked	Unchecked	4	Male	3	Unchecked	Checked	Unchecked	Unchecked	Unchecked	No	Normal	0	0	0	0	No	No	0	0	1	No	No	No	1	8	0	0	< hs	Zone 5	0	0	None prescribed
Unchecked	Unchecked	Unchecked	Unchecked	Unchecked	Unchecked	Unchecked	Unchecked	Unchecked	Unchecked	Unchecked	Unchecked	Unchecked	Unchecked	Checked	Unchecked	0	Unchecked	Unchecked	6	Female	3	Checked	Checked	Unchecked	Unchecked	Checked	No	Normal	1	0	1	0	No	No	0	0	0	No	No	No	0	2	0	2	high school	Dense Zones	1	1	Empiric/firstline
Unchecked	Unchecked	Unchecked	Unchecked	Unchecked	Unchecked	Unchecked	Unchecked	Unchecked	Unchecked	Unchecked	Unchecked	Unchecked	Unchecked	Checked	Unchecked	0	Unchecked	Unchecked	7	Male	4	Unchecked	Checked	Unchecked	Unchecked	Unchecked	No	Normal	0	0	1	1	No	No	0	0	0	No	No	No	0	2	0	1	> hs	Dense Zones	1	1	Empiric/firstline
Unchecked	Unchecked	Unchecked	Unchecked	Unchecked	Unchecked	Unchecked	Unchecked	Unchecked	Unchecked	Unchecked	Unchecked	Unchecked	Unchecked	Checked	Unchecked	0	Unchecked	Unchecked	10	Male	2	Unchecked	Checked	Unchecked	Unchecked	Unchecked	No	Normal	1	1	0	0	No	No	1	0	0	No	No	No	0	2	0	2	high school	Dense Zones	1	1	Expanded coverage
Unchecked	Unchecked	Unchecked	Unchecked	Unchecked	Unchecked	Unchecked	Unchecked	Unchecked	Unchecked	Unchecked	Unchecked	Unchecked	Unchecked	Checked	Unchecked	0	Unchecked	Unchecked	8	Male	4	Checked	Unchecked	Unchecked	Unchecked	Checked	No	Normal	1	0	0	0	No	No	1	0	1	No	No	No	0	1	0	2	< hs	Zone 5	1	1	Empiric/firstline
Unchecked	Unchecked	Unchecked	Unchecked	Unchecked	Unchecked	Unchecked	Unchecked	Unchecked	Unchecked	Unchecked	Unchecked	Unchecked	Unchecked	Checked	Unchecked	0	Unchecked	Unchecked	7	Male	3	Unchecked	Checked	Unchecked	Unchecked	Unchecked	No	Normal	0	0	1	0	No	No	0	0	0	No	No	No	0	2	0	1	< hs	Dense Zones	1	1	Empiric/firstline
Unchecked	Unchecked	Unchecked	Unchecked	Unchecked	Unchecked	Unchecked	Unchecked	Unchecked	Unchecked	Unchecked	Unchecked	Unchecked	Unchecked	Checked	Unchecked	0	Unchecked	Unchecked	6	Female	2	Checked	Checked	Unchecked	Unchecked	Unchecked	Yes	Abnormal	0	0	1	0	No	No	0	1	0	No	No	No	0	3	0	1	< hs	Zone 1 & 6	1	1	Empiric/firstline
Unchecked	Unchecked	Unchecked	Unchecked	Unchecked	Unchecked	Unchecked	Unchecked	Unchecked	Unchecked	Unchecked	Unchecked	Unchecked	Unchecked	Checked	Unchecked	0	Unchecked	Unchecked	1	Female	3	Unchecked	Unchecked	Unchecked	Unchecked	Unchecked	No		0	0	0	1	No	No	1	0	0	No	No	No	0	0	0	2	> hs	Dense Zones	1	1	Empiric/firstline
Unchecked	Unchecked	Unchecked	Unchecked	Unchecked	Unchecked	Unchecked	Checked	Unchecked	Unchecked	Unchecked	Unchecked	Unchecked	Unchecked	Unchecked	Unchecked	0	Unchecked	Unchecked	4	Female	3	Unchecked	Checked	Unchecked	Unchecked	Unchecked	No	Normal	0	0	1	1	No	No	0	0	0	No	No	No	0	21	0	3	> hs	Dense Zones	1	1	Macrolides
Unchecked	Unchecked	Unchecked	Unchecked	Unchecked	Unchecked	Unchecked	Unchecked	Unchecked	Unchecked	Unchecked	Unchecked	Unchecked	Unchecked	Checked	Unchecked	0	Unchecked	Unchecked	10	Female	1	Unchecked	Unchecked	Unchecked	Unchecked	Checked	No	Abnormal	0	0	0	0	No	No	0	1	1	No	No	No	0	1	0	3	high school	Zone 5	0	1	Expanded coverage
Unchecked	Unchecked	Unchecked	Unchecked	Unchecked	Unchecked	Unchecked	Unchecked	Unchecked	Unchecked	Unchecked	Unchecked	Unchecked	Unchecked	Checked	Unchecked	0	Unchecked	Unchecked	7	Female	4	Unchecked	Checked	Unchecked	Unchecked	Unchecked	Yes	Abnormal	0	0	1	0	No	No	0	0	0	No	No	No	0	15	0	1	high school	Dense Zones	1	1	Empiric/firstline
Unchecked	Unchecked	Unchecked	Unchecked	Unchecked	Unchecked	Unchecked	Unchecked	Unchecked	Unchecked	Unchecked	Unchecked	Unchecked	Unchecked	Checked	Unchecked	0	Unchecked	Unchecked	5	Male	3	Unchecked	Checked	Unchecked	Unchecked	Unchecked	No		0	0	0	1	No	No	0	0	0	No	No	No	0	0	0	2	high school	Zone 1 & 6	1	1	Empiric/firstline
Unchecked	Unchecked	Unchecked	Unchecked	Unchecked	Unchecked	Unchecked	Unchecked	Unchecked	Unchecked	Unchecked	Unchecked	Unchecked	Unchecked	Checked	Unchecked	0	Unchecked	Unchecked	7	Male	4	Unchecked	Checked	Unchecked	Unchecked	Unchecked	No	Normal	0	0	1	1	No	No	0	0	0	No	No	No	0	1	0	2	< hs	Zone 1 & 6	1	1	Empiric/firstline
Unchecked	Unchecked	Unchecked	Unchecked	Unchecked	Unchecked	Unchecked	Unchecked	Unchecked	Unchecked	Unchecked	Unchecked	Unchecked	Unchecked	Checked	Unchecked	0	Unchecked	Unchecked	8	Male	3	Unchecked	Unchecked	Unchecked	Unchecked	Unchecked	No	Normal	0	0	0	0	No	No	0	0	1	No	No	No	0	1	0	2	high school	Zone 5	0	1	Empiric/firstline
Unchecked	Unchecked	Unchecked	Unchecked	Unchecked	Unchecked	Unchecked	Unchecked	Unchecked	Unchecked	Unchecked	Unchecked	Unchecked	Unchecked	Checked	Unchecked	0	Unchecked	Unchecked	11	Male	2	Unchecked	Checked	Unchecked	Unchecked	Unchecked	No		0	0	1	0	No	No	0	0	0	No	No	No	0	1	0	4	high school	Dense Zones	1	1	Expanded coverage
Unchecked	Unchecked	Unchecked	Unchecked	Unchecked	Unchecked	Unchecked	Unchecked	Unchecked	Unchecked	Unchecked	Unchecked	Unchecked	Unchecked	Checked	Unchecked	0	Unchecked	Unchecked	5	Male	3	Checked	Unchecked	Unchecked	Unchecked	Unchecked	No	Abnormal	1	0	0	0	No	No	1	0	0	No	No	No	0	1	0	3	> hs	Dense Zones	1	1	Expanded coverage
Unchecked	Unchecked	Unchecked	Unchecked	Unchecked	Unchecked	Unchecked	Unchecked	Unchecked	Unchecked	Unchecked	Unchecked	Unchecked	Unchecked	Checked	Unchecked	0	Unchecked	Unchecked	2	Male	4	Unchecked	Checked	Unchecked	Unchecked	Unchecked	No	Normal	0	0	0	1	No	No	0	0	0	No	No	No	0	2	0	2	high school	Zone 1 & 6	1	1	Empiric/firstline
Unchecked	Unchecked	Unchecked	Unchecked	Unchecked	Unchecked	Checked	Unchecked	Unchecked	Unchecked	Unchecked	Unchecked	Unchecked	Unchecked	Unchecked	Unchecked	0	Unchecked	Unchecked	2	Male	2	Unchecked	Checked	Unchecked	Unchecked	Unchecked	Yes	Normal	0	0	0	0	No	No	0	1	0	No	No	No	0	9	0	1	< hs	Zone 1 & 6	0	1	Empiric/firstline
Unchecked	Unchecked	Unchecked	Unchecked	Unchecked	Unchecked	Unchecked	Unchecked	Unchecked	Unchecked	Unchecked	Unchecked	Unchecked	Unchecked	Checked	Unchecked	0	Unchecked	Unchecked	3	Female	3	Unchecked	Checked	Unchecked	Unchecked	Unchecked	No	Normal	0	0	0	0	No	No	1	0	0	No	No	No	0	3	0	1	high school	Zone 5	0	1	Empiric/firstline
Unchecked	Unchecked	Unchecked	Unchecked	Unchecked	Unchecked	Unchecked	Unchecked	Unchecked	Unchecked	Unchecked	Unchecked	Unchecked	Unchecked	Checked	Unchecked	0	Unchecked	Unchecked	8	Male	1	Checked	Unchecked	Unchecked	Unchecked	Unchecked	No	Abnormal	0	0	0	0	No	No	1	1	1	No	No	No	1	3	0	0	high school	Zone 1 & 6	0	0	None prescribed
Unchecked	Unchecked	Unchecked	Unchecked	Unchecked	Unchecked	Unchecked	Unchecked	Unchecked	Unchecked	Unchecked	Unchecked	Unchecked	Unchecked	Checked	Unchecked	0	Unchecked	Unchecked	19	Female	2	Checked	Unchecked	Unchecked	Unchecked	Checked	No	Abnormal	0	0	0	0	No	No	1	1	1	No	No	No	0	2	0	2	high school	Zone 1 & 6	0	1	Empiric/firstline
Unchecked	Unchecked	Unchecked	Unchecked	Unchecked	Unchecked	Unchecked	Unchecked	Unchecked	Unchecked	Unchecked	Unchecked	Unchecked	Unchecked	Checked	Unchecked	0	Unchecked	Unchecked		Female	3	Unchecked	Unchecked	Unchecked	Unchecked	Checked	No	Normal	0	0	1	0	No	No	0	0	1	No	No	No	0	14	0	0	< hs	Zone 5	1	0	None prescribed
Unchecked	Unchecked	Unchecked	Unchecked	Unchecked	Unchecked	Unchecked	Unchecked	Unchecked	Unchecked	Unchecked	Unchecked	Unchecked	Unchecked	Checked	Unchecked	0	Unchecked	Unchecked	1	Male	4	Unchecked	Unchecked	Unchecked	Unchecked	Unchecked	No		0	0	0	0	No	No	0	0	0	No	No	No	0	0	0	0	high school	Zone 5	0	0	None prescribed
Unchecked	Unchecked	Unchecked	Unchecked	Unchecked	Unchecked	Unchecked	Unchecked	Unchecked	Unchecked	Unchecked	Unchecked	Unchecked	Unchecked	Checked	Unchecked	0	Unchecked	Unchecked	9	Male	3	Checked	Checked	Unchecked	Unchecked	Checked	No	Normal	1	0	0	0	No	Yes	0	0	0	No	No	No	0	2	0	2	< hs	Zone 1 & 6	1	1	Macrolides
Unchecked	Unchecked	Unchecked	Unchecked	Unchecked	Unchecked	Unchecked	Checked	Unchecked	Unchecked	Unchecked	Unchecked	Unchecked	Unchecked	Unchecked	Unchecked	0	Unchecked	Unchecked	3	Male	3	Checked	Checked	Unchecked	Unchecked	Unchecked	No		1	0	1	1	No	No	0	0	0	No	No	No	1	17	0	1	< hs	Dense Zones	1	1	Empiric/firstline
Unchecked	Unchecked	Unchecked	Unchecked	Unchecked	Unchecked	Unchecked	Unchecked	Unchecked	Unchecked	Unchecked	Unchecked	Unchecked	Unchecked	Checked	Unchecked	0	Unchecked	Unchecked	4	Female	3	Unchecked	Checked	Unchecked	Unchecked	Unchecked	No	Normal	0	0	0	0	No	No	0	0	0	No	No	No	0	4	0	3	< hs	Zone 5	0	1	Empiric/firstline
Unchecked	Unchecked	Unchecked	Unchecked	Unchecked	Unchecked	Unchecked	Unchecked	Unchecked	Unchecked	Unchecked	Unchecked	Unchecked	Unchecked	Checked	Unchecked	0	Unchecked	Unchecked	10	Female	2	Checked	Unchecked	Unchecked	Unchecked	Checked	No	Normal	1	0	0	0	No	No	0	0	1	No	No	No	0	2	0	1	> hs	Zone 1 & 6	1	1	Empiric/firstline
Unchecked	Unchecked	Unchecked	Unchecked	Unchecked	Unchecked	Unchecked	Unchecked	Unchecked	Unchecked	Unchecked	Unchecked	Unchecked	Unchecked	Checked	Unchecked	0	Unchecked	Unchecked	24	Male	4	Checked	Unchecked	Unchecked	Unchecked	Checked	No	Normal	0	0	0	0	No	No	0	0	1	No	No	No	0	1	0	3	< hs	Zone 1 & 6	0	1	Empiric/firstline
Unchecked	Unchecked	Unchecked	Unchecked	Unchecked	Unchecked	Unchecked	Unchecked	Unchecked	Unchecked	Unchecked	Unchecked	Unchecked	Unchecked	Checked	Unchecked	0	Unchecked	Unchecked	9	Male	4	Unchecked	Checked	Unchecked	Unchecked	Unchecked	No	Normal	0	0	0	0	No	No	0	0	0	No	No	Yes	0	1	1	2	> hs	Dense Zones	0	1	Empiric/firstline
Unchecked	Unchecked	Unchecked	Unchecked	Unchecked	Unchecked	Unchecked	Unchecked	Unchecked	Unchecked	Unchecked	Unchecked	Unchecked	Unchecked	Checked	Unchecked	0	Unchecked	Unchecked	3	Male	3	Unchecked	Checked	Unchecked	Unchecked	Unchecked	No	Normal	0	0	1	0	No	No	0	0	0	No	No	No	0	3	0	2	high school	Zone 1 & 6	1	1	Empiric/firstline
Unchecked	Unchecked	Unchecked	Unchecked	Unchecked	Unchecked	Unchecked	Unchecked	Unchecked	Unchecked	Unchecked	Unchecked	Unchecked	Unchecked	Checked	Unchecked	0	Unchecked	Unchecked	6	Male	3	Unchecked	Checked	Unchecked	Unchecked	Unchecked	No	Normal	0	0	1	0	No	No	0	0	0	No	No	No	0	1	0	1	< hs	Dense Zones	1	1	Empiric/firstline
Unchecked	Unchecked	Unchecked	Unchecked	Unchecked	Unchecked	Unchecked	Unchecked	Unchecked	Unchecked	Unchecked	Unchecked	Unchecked	Unchecked	Checked	Unchecked	0	Unchecked	Unchecked	8	Female	3	Unchecked	Checked	Unchecked	Unchecked	Unchecked	No	Normal	0	0	0	0	No	No	0	0	0	No	No	No	0	2	0	2	> hs	Zone 5	0	1	Empiric/firstline
Unchecked	Unchecked	Unchecked	Unchecked	Unchecked	Unchecked	Unchecked	Unchecked	Unchecked	Unchecked	Unchecked	Unchecked	Unchecked	Unchecked	Checked	Unchecked	0	Unchecked	Unchecked	12	Female	3	Unchecked	Checked	Unchecked	Unchecked	Unchecked	No	Normal	0	0	1	0	No	Yes	0	0	0	Yes	No	No	0	1	1	3	< hs	Dense Zones	1	1	Empiric/firstline
Unchecked	Unchecked	Unchecked	Unchecked	Unchecked	Unchecked	Unchecked	Unchecked	Unchecked	Unchecked	Unchecked	Unchecked	Unchecked	Unchecked	Checked	Unchecked	0	Unchecked	Unchecked	4	Male	4	Unchecked	Checked	Unchecked	Unchecked	Unchecked	No	Normal	0	0	1	1	No	Yes	0	0	0	No	No	No	0	3	0	2	< hs	Dense Zones	1	1	Empiric/firstline
Unchecked	Unchecked	Unchecked	Unchecked	Unchecked	Unchecked	Unchecked	Unchecked	Unchecked	Unchecked	Unchecked	Unchecked	Unchecked	Unchecked	Checked	Unchecked	0	Unchecked	Unchecked	21	Male	3	Checked	Unchecked	Unchecked	Unchecked	Checked	No	Abnormal	1	0	0	0	No	No	0	0	0	No	No	No	0	0	0	3	high school	Zone 1 & 6	1	1	Empiric/firstline
Unchecked	Unchecked	Unchecked	Unchecked	Unchecked	Unchecked	Unchecked	Unchecked	Unchecked	Unchecked	Unchecked	Unchecked	Unchecked	Unchecked	Checked	Unchecked	0	Unchecked	Unchecked	14	Male	3	Checked	Checked	Unchecked	Unchecked	Unchecked	No		0	0	0	0	No	No	0	0	0	No	No	No	0	2	0	2	high school	Zone 1 & 6	0	1	Empiric/firstline
Unchecked	Unchecked	Unchecked	Unchecked	Unchecked	Unchecked	Unchecked	Unchecked	Unchecked	Unchecked	Unchecked	Unchecked	Unchecked	Unchecked	Checked	Unchecked	0	Unchecked	Unchecked	10	Male	3	Checked	Checked	Unchecked	Unchecked	Unchecked	No	Normal	0	0	1	0	No	No	0	0	0	No	No	No	0	2	0	2	< hs	Dense Zones	1	1	Empiric/firstline
Unchecked	Unchecked	Unchecked	Unchecked	Unchecked	Unchecked	Unchecked	Unchecked	Unchecked	Unchecked	Unchecked	Unchecked	Unchecked	Unchecked	Checked	Unchecked	0	Unchecked	Unchecked	10	Female	2	Checked	Unchecked	Unchecked	Unchecked	Unchecked	No		1	0	1	0	No	No	0	1	1	No	No	No	0	2	0	3	high school	Dense Zones	1	1	Empiric/firstline
Unchecked	Unchecked	Unchecked	Unchecked	Unchecked	Unchecked	Unchecked	Unchecked	Unchecked	Unchecked	Unchecked	Unchecked	Unchecked	Unchecked	Checked	Unchecked	0	Unchecked	Unchecked	2	Male	2	Checked	Unchecked	Unchecked	Unchecked	Unchecked	No	Normal	1	0	1	0	No	No	1	0	0	No	No	No	0	1	0	3	< hs	Zone 1 & 6	1	1	Empiric/firstline
Unchecked	Unchecked	Unchecked	Unchecked	Unchecked	Unchecked	Unchecked	Unchecked	Unchecked	Unchecked	Unchecked	Unchecked	Unchecked	Unchecked	Checked	Unchecked	0	Unchecked	Unchecked	7	Male	4	Unchecked	Checked	Unchecked	Unchecked	Unchecked	No	Normal	0	0	1	0	No	No	0	0	0	No	No	No	0	1	0	1	high school	Dense Zones	1	1	Empiric/firstline
Unchecked	Unchecked	Unchecked	Unchecked	Unchecked	Unchecked	Unchecked	Unchecked	Unchecked	Unchecked	Unchecked	Unchecked	Unchecked	Unchecked	Checked	Unchecked	0	Unchecked	Unchecked	8	Male	2	Unchecked	Checked	Unchecked	Unchecked	Unchecked	Yes	Normal	0	0	1	0	No	No	0	0	0	No	No	No	0	1	0	2	high school	Zone 1 & 6	1	1	Empiric/firstline
Unchecked	Unchecked	Unchecked	Unchecked	Unchecked	Unchecked	Unchecked	Unchecked	Unchecked	Unchecked	Unchecked	Unchecked	Unchecked	Unchecked	Checked	Unchecked	0	Unchecked	Unchecked	8	Male	3	Unchecked	Checked	Unchecked	Unchecked	Unchecked	No	Normal	0	0	0	1	No	No	0	0	0	No	No	No	0	2	0	2	< hs	Zone 1 & 6	1	1	Empiric/firstline
Unchecked	Unchecked	Unchecked	Unchecked	Unchecked	Unchecked	Unchecked	Unchecked	Unchecked	Unchecked	Unchecked	Unchecked	Unchecked	Unchecked	Checked	Unchecked	0	Unchecked	Unchecked	7	Male	4	Checked	Checked	Unchecked	Unchecked	Unchecked	No	Normal	0	0	0	0	No	Yes	0	0	0	No	No	Yes	0	1	1	1	< hs	Dense Zones	1	1	Empiric/firstline
Unchecked	Unchecked	Unchecked	Unchecked	Unchecked	Unchecked	Unchecked	Unchecked	Unchecked	Unchecked	Unchecked	Unchecked	Unchecked	Unchecked	Checked	Unchecked	0	Unchecked	Unchecked	8	Male	4	Unchecked	Checked	Unchecked	Unchecked	Unchecked	No	Normal	0	0	0	0	No	No	0	0	0	No	No	Yes	0	0	1	2	< hs	Zone 5	0	1	Empiric/firstline
Unchecked	Unchecked	Unchecked	Unchecked	Unchecked	Unchecked	Unchecked	Unchecked	Unchecked	Unchecked	Unchecked	Unchecked	Unchecked	Unchecked	Checked	Unchecked	0	Unchecked	Unchecked	8	Male	3	Checked	Unchecked	Unchecked	Unchecked	Unchecked	No	Normal	1	0	0	0	No	No	1	0	0	No	No	No	0	0	0	2	> hs	Zone 1 & 6	1	1	Empiric/firstline
Unchecked	Unchecked	Unchecked	Unchecked	Unchecked	Unchecked	Unchecked	Unchecked	Unchecked	Unchecked	Unchecked	Unchecked	Unchecked	Unchecked	Checked	Unchecked	0	Unchecked	Unchecked	2	Male	2	Unchecked	Checked	Unchecked	Unchecked	Unchecked	Yes	Normal	0	0	1	0	No	No	0	1	0	No	No	No	0	2	0	1	< hs	Dense Zones	1	1	Empiric/firstline
Unchecked	Unchecked	Unchecked	Unchecked	Unchecked	Unchecked	Unchecked	Unchecked	Unchecked	Unchecked	Unchecked	Unchecked	Unchecked	Unchecked	Checked	Unchecked	0	Unchecked	Unchecked	6	Female	3	Unchecked	Checked	Unchecked	Unchecked	Unchecked	No	Normal	0	0	0	0	No	No	0	0	0	No	No	No	0	1	0	1	high school	Dense Zones	0	1	Empiric/firstline
Unchecked	Unchecked	Unchecked	Unchecked	Unchecked	Unchecked	Unchecked	Unchecked	Unchecked	Unchecked	Unchecked	Unchecked	Unchecked	Unchecked	Checked	Unchecked	0	Unchecked	Unchecked	5	Male	3	Unchecked	Checked	Unchecked	Unchecked	Unchecked	No	Normal	0	0	1	0	No	No	0	0	0	No	No	No	0	2	0	2	> hs	Zone 5	1	1	Empiric/firstline
Unchecked	Unchecked	Unchecked	Unchecked	Unchecked	Unchecked	Unchecked	Unchecked	Unchecked	Unchecked	Unchecked	Unchecked	Unchecked	Unchecked	Checked	Unchecked	0	Unchecked	Unchecked	11	Male	4	Unchecked	Checked	Unchecked	Unchecked	Unchecked	No	Normal	0	0	1	0	No	No	0	0	0	No	No	No	0	1	0	2	< hs	Zone 1 & 6	1	1	Empiric/firstline
Unchecked	Unchecked	Unchecked	Unchecked	Unchecked	Unchecked	Unchecked	Unchecked	Unchecked	Unchecked	Unchecked	Unchecked	Unchecked	Unchecked	Checked	Unchecked	0	Unchecked	Unchecked	4	Male	3	Unchecked	Checked	Unchecked	Unchecked	Unchecked	No	Normal	0	0	0	0	No	No	0	0	0	No	No	No	0	0	0	1	> hs	Dense Zones	0	1	Empiric/firstline
Unchecked	Unchecked	Unchecked	Unchecked	Unchecked	Unchecked	Unchecked	Unchecked	Unchecked	Unchecked	Unchecked	Unchecked	Unchecked	Unchecked	Checked	Unchecked	0	Unchecked	Unchecked	2	Female	4	Unchecked	Checked	Unchecked	Unchecked	Unchecked	No	Normal	0	0	1	0	No	No	0	0	0	No	No	No	0	0	0	3	> hs	Dense Zones	1	1	Empiric/firstline
Unchecked	Unchecked	Unchecked	Unchecked	Unchecked	Unchecked	Unchecked	Unchecked	Unchecked	Unchecked	Unchecked	Unchecked	Unchecked	Unchecked	Checked	Unchecked	0	Unchecked	Unchecked	2	Male	3	Unchecked	Checked	Unchecked	Unchecked	Unchecked	Yes	Abnormal	0	0	1	0	No	No	0	0	0	No	No	No	0	3	0	2	< hs	Dense Zones	1	1	Empiric/firstline
Unchecked	Unchecked	Unchecked	Unchecked	Unchecked	Unchecked	Unchecked	Checked	Unchecked	Unchecked	Unchecked	Unchecked	Unchecked	Unchecked	Unchecked	Unchecked	0	Unchecked	Unchecked	3	Male	4	Unchecked	Checked	Unchecked	Unchecked	Unchecked	Yes		0	0	0	0	No	No	0	0	0	No	No	No	0	12	0	2	> hs	Dense Zones	0	1	Empiric/firstline
Unchecked	Unchecked	Unchecked	Unchecked	Unchecked	Unchecked	Unchecked	Unchecked	Unchecked	Unchecked	Unchecked	Unchecked	Unchecked	Unchecked	Checked	Unchecked	0	Unchecked	Unchecked	6	Female	3	Unchecked	Checked	Unchecked	Unchecked	Unchecked	No	Normal	0	0	1	0	No	No	0	0	0	No	No	No	0	3	0	1	< hs	Zone 5	1	1	Empiric/firstline
Unchecked	Unchecked	Unchecked	Unchecked	Unchecked	Unchecked	Unchecked	Unchecked	Unchecked	Unchecked	Unchecked	Unchecked	Unchecked	Unchecked	Checked	Unchecked	0	Unchecked	Unchecked	6	Female	3	Unchecked	Checked	Unchecked	Unchecked	Unchecked	No		0	0	0	0	Yes	No	0	0	0	No	No	No	0	1	0	1	high school	Zone 1 & 6	1	1	Empiric/firstline
Unchecked	Unchecked	Unchecked	Unchecked	Unchecked	Unchecked	Unchecked	Unchecked	Unchecked	Unchecked	Unchecked	Unchecked	Unchecked	Unchecked	Checked	Unchecked	0	Unchecked	Unchecked	6	Male	2	Unchecked	Checked	Unchecked	Unchecked	Unchecked	No	Normal	0	0	0	0	No	No	0	0	0	No	No	No	0	1	0	2	> hs	Zone 5	0	1	Empiric/firstline
Unchecked	Unchecked	Unchecked	Unchecked	Unchecked	Unchecked	Unchecked	Unchecked	Unchecked	Unchecked	Unchecked	Unchecked	Unchecked	Unchecked	Checked	Unchecked	0	Unchecked	Unchecked	10	Female	2	Unchecked	Checked	Unchecked	Unchecked	Unchecked	No	Normal	0	0	0	0	No	No	0	1	0	No	No	No	1	2	0	1	> hs	Dense Zones	0	1	Empiric/firstline
Unchecked	Unchecked	Unchecked	Unchecked	Unchecked	Unchecked	Unchecked	Unchecked	Unchecked	Unchecked	Unchecked	Unchecked	Unchecked	Unchecked	Checked	Unchecked	0	Unchecked	Unchecked	4	Male	4	Checked	Checked	Unchecked	Unchecked	Checked	No	Normal	1	0	1	0	No	No	1	0	0	No	No	No	0	1	0	1	high school	Dense Zones	1	1	Empiric/firstline
Unchecked	Unchecked	Unchecked	Unchecked	Unchecked	Unchecked	Unchecked	Unchecked	Unchecked	Unchecked	Unchecked	Unchecked	Unchecked	Unchecked	Checked	Unchecked	0	Unchecked	Unchecked	3	Male	3	Unchecked	Unchecked	Unchecked	Unchecked	Unchecked	No	Normal	0	0	1	0	No	No	0	0	0	No	No	No	0	1	0	2	high school	Zone 1 & 6	1	1	Empiric/firstline
Unchecked	Unchecked	Unchecked	Unchecked	Unchecked	Unchecked	Unchecked	Unchecked	Unchecked	Unchecked	Unchecked	Unchecked	Unchecked	Unchecked	Checked	Unchecked	0	Unchecked	Unchecked	6	Female	3	Checked	Checked	Unchecked	Unchecked	Unchecked	Yes	Normal	0	0	1	0	No	Yes	0	0	0	No	No	No	0	2	0	3	high school	Zone 1 & 6	1	1	Empiric/firstline
Unchecked	Unchecked	Unchecked	Unchecked	Unchecked	Unchecked	Unchecked	Unchecked	Unchecked	Unchecked	Unchecked	Unchecked	Unchecked	Unchecked	Checked	Unchecked	0	Unchecked	Unchecked	11	Female	2	Unchecked	Checked	Unchecked	Unchecked	Unchecked	No	Normal	0	0	0	0	No	No	0	1	0	No	No	No	0	1	0	2	high school	Zone 1 & 6	0	1	Empiric/firstline
Unchecked	Unchecked	Unchecked	Unchecked	Unchecked	Unchecked	Unchecked	Unchecked	Unchecked	Unchecked	Unchecked	Unchecked	Unchecked	Unchecked	Checked	Unchecked	0	Unchecked	Unchecked	18	Male	3	Unchecked	Unchecked	Unchecked	Unchecked	Unchecked	No		0	0	0	0	No	No	0	0	0	No	No	Yes	0	1	1	3	high school	Zone 5	0	1	Expanded coverage
Unchecked	Unchecked	Unchecked	Unchecked	Unchecked	Unchecked	Unchecked	Unchecked	Unchecked	Unchecked	Unchecked	Unchecked	Unchecked	Unchecked	Checked	Unchecked	0	Unchecked	Unchecked	7	Male	2	Unchecked	Unchecked	Unchecked	Unchecked	Unchecked	No		0	0	0	1	No	No	0	1	0	No	No	Yes	0	2	1	0	< hs	Zone 1 & 6	1	0	None prescribed
Unchecked	Unchecked	Unchecked	Unchecked	Unchecked	Unchecked	Unchecked	Unchecked	Unchecked	Unchecked	Unchecked	Unchecked	Unchecked	Unchecked	Checked	Unchecked	0	Unchecked	Unchecked	7	Male	3	Unchecked	Checked	Unchecked	Unchecked	Unchecked	No	Normal	0	0	0	0	No	No	0	0	0	No	No	No	0	2	0	2	> hs	Zone 5	0	1	Empiric/firstline
Unchecked	Unchecked	Unchecked	Unchecked	Unchecked	Unchecked	Unchecked	Unchecked	Unchecked	Unchecked	Unchecked	Unchecked	Unchecked	Unchecked	Checked	Unchecked	0	Unchecked	Unchecked	13	Female	4	Unchecked	Checked	Unchecked	Checked	Unchecked	No	Normal	0	0	1	0	No	No	0	0	0	No	No	No	1	1	0	3	< hs	Zone 1 & 6	1	1	Empiric/firstline
Unchecked	Unchecked	Unchecked	Unchecked	Unchecked	Unchecked	Unchecked	Checked	Unchecked	Unchecked	Unchecked	Unchecked	Unchecked	Unchecked	Unchecked	Unchecked	0	Unchecked	Unchecked	2	Female	2	Unchecked	Checked	Unchecked	Unchecked	Unchecked	No	Normal	0	0	0	0	No	No	0	0	0	No	No	Yes	0	18	1	0	high school	Zone 1 & 6	0	0	None prescribed
Unchecked	Unchecked	Unchecked	Unchecked	Unchecked	Unchecked	Unchecked	Unchecked	Unchecked	Unchecked	Unchecked	Unchecked	Unchecked	Unchecked	Checked	Unchecked	0	Unchecked	Unchecked	9	Male	4	Unchecked	Checked	Unchecked	Unchecked	Unchecked	No	Normal	0	0	0	0	No	No	0	0	0	No	No	No	0	1	0	2	> hs	Zone 1 & 6	0	1	Empiric/firstline
Unchecked	Unchecked	Unchecked	Unchecked	Unchecked	Unchecked	Unchecked	Unchecked	Unchecked	Unchecked	Unchecked	Unchecked	Unchecked	Unchecked	Checked	Unchecked	0	Unchecked	Unchecked	7	Male	3	Unchecked	Checked	Unchecked	Unchecked	Unchecked	No	Normal	0	0	0	0	No	No	0	0	0	No	No	No	0	2	0	1	< hs	Zone 5	0	1	Empiric/firstline
Unchecked	Unchecked	Unchecked	Unchecked	Unchecked	Unchecked	Unchecked	Unchecked	Unchecked	Unchecked	Unchecked	Unchecked	Unchecked	Unchecked	Checked	Unchecked	0	Unchecked	Unchecked	5	Female	2	Unchecked	Checked	Unchecked	Unchecked	Unchecked	No	Normal	0	0	0	0	No	No	0	0	0	No	No	No	0	1	0	2	< hs	Zone 5	0	1	Empiric/firstline
Unchecked	Unchecked	Unchecked	Unchecked	Unchecked	Unchecked	Unchecked	Unchecked	Unchecked	Unchecked	Unchecked	Unchecked	Unchecked	Unchecked	Checked	Unchecked	0	Unchecked	Unchecked	6	Female	3	Unchecked	Checked	Unchecked	Unchecked	Unchecked	No	Normal	0	0	0	0	No	No	0	0	0	No	No	No	0	3	0	1	< hs	Zone 5	0	1	Empiric/firstline
Unchecked	Unchecked	Unchecked	Unchecked	Unchecked	Unchecked	Unchecked	Unchecked	Unchecked	Unchecked	Unchecked	Unchecked	Unchecked	Unchecked	Checked	Unchecked	0	Unchecked	Unchecked	6	Male	4	Unchecked	Checked	Unchecked	Unchecked	Unchecked	No	Normal	0	0	0	0	No	No	0	0	0	No	No	No	0	1	0	3	< hs	Zone 5	0	1	Empiric/firstline
Unchecked	Unchecked	Unchecked	Unchecked	Unchecked	Unchecked	Unchecked	Unchecked	Unchecked	Unchecked	Unchecked	Unchecked	Unchecked	Unchecked	Checked	Unchecked	0	Unchecked	Unchecked	8	Female	3	Unchecked	Checked	Unchecked	Unchecked	Unchecked	No		0	0	1	0	No	No	0	0	0	No	No	No	0	1	0	1	< hs	Dense Zones	1	1	Empiric/firstline
Unchecked	Unchecked	Unchecked	Unchecked	Unchecked	Unchecked	Unchecked	Unchecked	Unchecked	Unchecked	Unchecked	Unchecked	Unchecked	Unchecked	Checked	Unchecked	0	Unchecked	Unchecked	7	Male	4	Checked	Unchecked	Unchecked	Unchecked	Checked	No	Normal	1	0	0	0	No	No	0	0	0	No	No	No	0	0	0	2	< hs	Dense Zones	1	1	Empiric/firstline
Unchecked	Unchecked	Unchecked	Unchecked	Unchecked	Unchecked	Unchecked	Unchecked	Unchecked	Unchecked	Unchecked	Unchecked	Unchecked	Unchecked	Checked	Unchecked	0	Unchecked	Unchecked	11	Female	2	Unchecked	Unchecked	Unchecked	Unchecked	Checked	Yes	Normal	0	0	1	0	No	Yes	0	0	0	No	No	No	0	2	0	2	< hs	Zone 1 & 6	1	1	Macrolides
Unchecked	Unchecked	Unchecked	Unchecked	Unchecked	Unchecked	Unchecked	Unchecked	Unchecked	Unchecked	Unchecked	Unchecked	Unchecked	Unchecked	Checked	Unchecked	0	Unchecked	Unchecked	5	Female	3	Unchecked	Unchecked	Unchecked	Unchecked	Unchecked	No	Normal	0	0	0	0	No	No	0	0	0	No	No	No	0	0	0	3	< hs	Zone 5	0	1	Empiric/firstline
Unchecked	Unchecked	Unchecked	Unchecked	Unchecked	Unchecked	Unchecked	Unchecked	Unchecked	Unchecked	Unchecked	Unchecked	Unchecked	Unchecked	Checked	Unchecked	0	Unchecked	Unchecked	19	Female	3	Unchecked	Checked	Unchecked	Unchecked	Unchecked	No	Normal	0	0	0	0	No	No	0	0	0	No	No	Yes	1	0	1	3	high school	Dense Zones	0	1	Empiric/firstline
Unchecked	Unchecked	Unchecked	Unchecked	Unchecked	Unchecked	Unchecked	Unchecked	Unchecked	Unchecked	Unchecked	Unchecked	Unchecked	Unchecked	Checked	Unchecked	0	Unchecked	Unchecked	5	Female	3	Unchecked	Unchecked	Unchecked	Unchecked	Unchecked	No		0	0	1	0	No	No	0	0	0	No	No	No	0	0	0	1	< hs	Zone 1 & 6	1	1	Empiric/firstline
Unchecked	Unchecked	Unchecked	Unchecked	Unchecked	Unchecked	Unchecked	Unchecked	Unchecked	Unchecked	Unchecked	Unchecked	Unchecked	Unchecked	Checked	Unchecked	0	Unchecked	Unchecked	9	Female	3	Unchecked	Checked	Unchecked	Unchecked	Unchecked	Yes	Abnormal	0	0	1	0	No	No	0	0	1	No	No	No	0	2	0	0	> hs	Dense Zones	1	0	None prescribed
Unchecked	Unchecked	Unchecked	Unchecked	Unchecked	Unchecked	Unchecked	Unchecked	Unchecked	Unchecked	Unchecked	Unchecked	Unchecked	Unchecked	Checked	Unchecked	0	Unchecked	Unchecked	2	Male	3	Unchecked	Checked	Unchecked	Unchecked	Unchecked	No	Normal	1	0	1	0	No	No	0	0	0	No	No	No	0	2	0	2	high school	Zone 1 & 6	1	1	Empiric/firstline
Unchecked	Unchecked	Unchecked	Unchecked	Unchecked	Unchecked	Unchecked	Unchecked	Unchecked	Unchecked	Unchecked	Unchecked	Unchecked	Unchecked	Checked	Unchecked	0	Unchecked	Unchecked	7	Male	2	Unchecked	Checked	Unchecked	Unchecked	Unchecked	No	Normal	0	0	0	0	No	No	0	1	0	No	No	No	0	3	0	1	< hs	Zone 5	0	1	Empiric/firstline
Unchecked	Unchecked	Unchecked	Unchecked	Unchecked	Unchecked	Unchecked	Unchecked	Unchecked	Unchecked	Unchecked	Unchecked	Unchecked	Unchecked	Checked	Unchecked	0	Unchecked	Unchecked	9	Male	3	Checked	Checked	Unchecked	Unchecked	Unchecked	No	Normal	0	0	0	0	No	No	0	0	0	No	No	No	0	2	0	3	< hs	Dense Zones	0	1	Empiric/firstline
Unchecked	Unchecked	Unchecked	Unchecked	Unchecked	Unchecked	Unchecked	Checked	Unchecked	Unchecked	Unchecked	Unchecked	Unchecked	Unchecked	Unchecked	Unchecked	0	Unchecked	Unchecked	4	Male	3	Checked	Checked	Unchecked	Unchecked	Unchecked	No	Normal	0	0	1	0	No	No	0	0	0	No	No	No	0	5	0	1	< hs	Zone 1 & 6	1	1	Empiric/firstline
Unchecked	Unchecked	Unchecked	Unchecked	Unchecked	Unchecked	Unchecked	Unchecked	Unchecked	Unchecked	Unchecked	Unchecked	Unchecked	Unchecked	Checked	Unchecked	0	Unchecked	Unchecked	2	Male	3	Unchecked	Checked	Unchecked	Unchecked	Unchecked	Yes	Normal	1	0	0	1	No	No	0	0	0	No	No	No	0	3	0	1	high school	Zone 1 & 6	1	1	Empiric/firstline
Unchecked	Unchecked	Unchecked	Unchecked	Unchecked	Unchecked	Unchecked	Unchecked	Unchecked	Unchecked	Unchecked	Unchecked	Unchecked	Unchecked	Checked	Unchecked	0	Unchecked	Unchecked	37	Female	3	Unchecked	Checked	Unchecked	Unchecked	Unchecked	No	Normal	0	0	0	0	No	No	0	0	0	Yes	No	No	0	1	1	3	< hs	Zone 1 & 6	0	1	Expanded coverage
Unchecked	Unchecked	Unchecked	Unchecked	Unchecked	Unchecked	Unchecked	Unchecked	Unchecked	Unchecked	Unchecked	Unchecked	Unchecked	Unchecked	Checked	Unchecked	0	Unchecked	Unchecked	3	Male	2	Unchecked	Checked	Unchecked	Unchecked	Unchecked	No		0	0	0	0	No	No	0	1	0	No	No	No	1	1	0	2	< hs	Zone 1 & 6	0	1	Empiric/firstline
Unchecked	Unchecked	Unchecked	Unchecked	Unchecked	Unchecked	Unchecked	Unchecked	Unchecked	Unchecked	Unchecked	Unchecked	Unchecked	Unchecked	Checked	Unchecked	0	Unchecked	Unchecked	21	Male	2	Unchecked	Unchecked	Unchecked	Unchecked	Checked	No		1	0	0	0	No	No	1	1	0	Yes	No	Yes	1	1	1	2	high school	Zone 5	1	1	Expanded coverage
Unchecked	Unchecked	Unchecked	Unchecked	Unchecked	Unchecked	Unchecked	Unchecked	Unchecked	Unchecked	Unchecked	Unchecked	Unchecked	Unchecked	Checked	Unchecked	0	Unchecked	Unchecked	5	Female	3	Unchecked	Checked	Unchecked	Unchecked	Unchecked	No		0	0	1	0	No	No	0	0	0	No	No	No	0	3	0	2	< hs	Dense Zones	1	1	Empiric/firstline
Unchecked	Unchecked	Unchecked	Unchecked	Unchecked	Unchecked	Unchecked	Unchecked	Unchecked	Unchecked	Unchecked	Unchecked	Unchecked	Unchecked	Checked	Unchecked	0	Unchecked	Unchecked	10	Male	3	Unchecked	Unchecked	Unchecked	Unchecked	Unchecked	No		0	0	1	0	No	No	1	0	0	No	No	No	0	1	0	3	< hs	Zone 1 & 6	1	1	Empiric/firstline
Unchecked	Unchecked	Unchecked	Unchecked	Unchecked	Unchecked	Unchecked	Unchecked	Unchecked	Unchecked	Unchecked	Unchecked	Unchecked	Unchecked	Checked	Unchecked	0	Unchecked	Unchecked	8	Female	2	Unchecked	Checked	Unchecked	Unchecked	Unchecked	No		0	0	0	0	No	No	0	0	0	No	No	No	0	2	0	1	high school	Zone 5	0	1	Empiric/firstline
Unchecked	Unchecked	Unchecked	Unchecked	Unchecked	Unchecked	Unchecked	Unchecked	Unchecked	Unchecked	Unchecked	Unchecked	Unchecked	Unchecked	Checked	Unchecked	0	Unchecked	Unchecked	6	Female	3	Unchecked	Checked	Unchecked	Unchecked	Unchecked	No	Normal	0	0	0	0	No	No	0	0	0	No	No	No	0	0	0	2	< hs	Zone 5	0	1	Empiric/firstline
Unchecked	Unchecked	Unchecked	Unchecked	Unchecked	Unchecked	Unchecked	Unchecked	Unchecked	Unchecked	Unchecked	Unchecked	Unchecked	Unchecked	Checked	Unchecked	0	Unchecked	Unchecked	10	Male	2	Checked	Unchecked	Unchecked	Unchecked	Unchecked	No		0	0	0	0	No	No	0	0	0	No	No	No	0	1	0	2	< hs	Dense Zones	0	1	Empiric/firstline
Unchecked	Unchecked	Unchecked	Unchecked	Unchecked	Unchecked	Unchecked	Unchecked	Unchecked	Unchecked	Unchecked	Unchecked	Unchecked	Unchecked	Checked	Unchecked	0	Unchecked	Unchecked	7	Female	4	Unchecked	Checked	Unchecked	Unchecked	Unchecked	No	Normal	0	0	0	0	No	No	0	0	0	No	No	No	0	0	0	1	> hs	Zone 5	0	1	Empiric/firstline
Unchecked	Unchecked	Unchecked	Unchecked	Unchecked	Unchecked	Unchecked	Unchecked	Unchecked	Unchecked	Unchecked	Unchecked	Unchecked	Unchecked	Checked	Unchecked	0	Unchecked	Unchecked	6	Male	3	Unchecked	Checked	Unchecked	Unchecked	Unchecked	No	Normal	0	0	1	0	No	No	0	0	0	No	No	No	0	3	0	1	< hs	Dense Zones	1	1	Empiric/firstline
Unchecked	Unchecked	Unchecked	Unchecked	Unchecked	Unchecked	Unchecked	Checked	Unchecked	Unchecked	Unchecked	Unchecked	Unchecked	Unchecked	Unchecked	Unchecked	0	Unchecked	Unchecked	2	Male	2	Checked	Checked	Unchecked	Unchecked	Unchecked	Yes	Normal	1	0	1	0	No	No	0	0	0	No	No	No	0	6	0	1	> hs	Zone 5	1	1	Empiric/firstline
Unchecked	Unchecked	Unchecked	Unchecked	Unchecked	Unchecked	Unchecked	Unchecked	Unchecked	Unchecked	Unchecked	Unchecked	Unchecked	Unchecked	Checked	Unchecked	0	Unchecked	Unchecked	12	Female	3	Unchecked	Checked	Unchecked	Checked	Unchecked	No		0	0	0	0	No	No	0	0	0	No	No	Yes	0	2	1	2	> hs		0	1	Empiric/firstline
Unchecked	Unchecked	Unchecked	Unchecked	Unchecked	Unchecked	Unchecked	Unchecked	Unchecked	Unchecked	Unchecked	Unchecked	Unchecked	Unchecked	Checked	Unchecked	0	Unchecked	Unchecked	9	Male	3	Checked	Checked	Unchecked	Unchecked	Checked	No	Normal	1	0	0	0	No	No	1	0	1	No	No	No	0	2	0	2	high school	Zone 5	1	1	Macrolides
Unchecked	Unchecked	Unchecked	Unchecked	Unchecked	Unchecked	Unchecked	Unchecked	Unchecked	Unchecked	Unchecked	Unchecked	Unchecked	Unchecked	Checked	Unchecked	0	Unchecked	Unchecked	6	Male	3	Checked	Unchecked	Unchecked	Unchecked	Checked	Yes	Normal	1	0	0	1	No	No	1	0	0	No	No	No	0	2	0	1	high school	Zone 1 & 6	1	1	Empiric/firstline
Unchecked	Unchecked	Unchecked	Unchecked	Unchecked	Unchecked	Unchecked	Unchecked	Unchecked	Unchecked	Unchecked	Unchecked	Unchecked	Unchecked	Checked	Unchecked	0	Unchecked	Unchecked	8	Male	3	Unchecked	Checked	Unchecked	Unchecked	Unchecked	No		0	0	1	0	No	No	0	0	0	No	No	No	0	0	0	2	> hs	Zone 1 & 6	1	1	Empiric/firstline
Unchecked	Unchecked	Unchecked	Unchecked	Unchecked	Unchecked	Unchecked	Unchecked	Unchecked	Unchecked	Unchecked	Unchecked	Unchecked	Unchecked	Checked	Unchecked	0	Unchecked	Unchecked	6	Female	3	Unchecked	Checked	Unchecked	Unchecked	Unchecked	Yes	Normal	1	0	1	0	No	No	0	0	0	No	No	No	0	2	0	1	high school	Zone 1 & 6	1	1	Empiric/firstline
Unchecked	Unchecked	Unchecked	Unchecked	Unchecked	Unchecked	Unchecked	Unchecked	Unchecked	Unchecked	Unchecked	Unchecked	Unchecked	Unchecked	Checked	Unchecked	0	Unchecked	Unchecked	2	Male	4	Unchecked	Checked	Unchecked	Unchecked	Unchecked	Yes		0	0	0	0	No	No	0	0	0	No	No	No	0	2	0	2	> hs	Dense Zones	0	1	Empiric/firstline
Unchecked	Unchecked	Unchecked	Unchecked	Unchecked	Unchecked	Unchecked	Checked	Unchecked	Unchecked	Unchecked	Unchecked	Unchecked	Unchecked	Unchecked	Unchecked	0	Unchecked	Unchecked	1	Male	3	Unchecked	Checked	Unchecked	Unchecked	Unchecked	No	Normal	0	0	0	0	No	No	0	0	0	No	No	No	0	20	0	0	< hs	Zone 1 & 6	0	0	None prescribed
Unchecked	Unchecked	Unchecked	Unchecked	Unchecked	Unchecked	Unchecked	Unchecked	Unchecked	Unchecked	Unchecked	Unchecked	Unchecked	Unchecked	Checked	Unchecked	0	Unchecked	Unchecked	5	Female	2	Unchecked	Checked	Unchecked	Unchecked	Unchecked	No		0	0	0	1	No	No	0	1	0	No	No	No	0	2	0	0	high school	Zone 1 & 6	1	0	None prescribed
Unchecked	Unchecked	Unchecked	Unchecked	Unchecked	Unchecked	Unchecked	Unchecked	Unchecked	Unchecked	Unchecked	Unchecked	Unchecked	Unchecked	Checked	Unchecked	0	Unchecked	Unchecked	6	Female	3	Unchecked	Checked	Unchecked	Unchecked	Unchecked	No	Normal	0	0	0	0	No	No	0	0	0	No	No	No	0	2	0	2	high school	Zone 5	0	1	Empiric/firstline
Unchecked	Unchecked	Unchecked	Unchecked	Unchecked	Unchecked	Unchecked	Unchecked	Unchecked	Unchecked	Unchecked	Unchecked	Unchecked	Unchecked	Checked	Unchecked	0	Unchecked	Unchecked	8	Male	3	Unchecked	Unchecked	Unchecked	Unchecked	Unchecked	No	Normal	0	0	0	0	No	No	0	0	0	No	No	No	0	0	0	2	high school	Zone 1 & 6	0	1	Empiric/firstline
Unchecked	Unchecked	Unchecked	Unchecked	Unchecked	Unchecked	Unchecked	Unchecked	Unchecked	Unchecked	Unchecked	Unchecked	Unchecked	Unchecked	Checked	Unchecked	0	Unchecked	Unchecked	2	Male	3	Unchecked	Checked	Unchecked	Unchecked	Unchecked	No		0	0	0	1	No	No	0	0	0	No	No	No	0	1	0	2	high school	Dense Zones	1	1	Empiric/firstline
Unchecked	Unchecked	Unchecked	Unchecked	Unchecked	Unchecked	Unchecked	Unchecked	Unchecked	Unchecked	Unchecked	Unchecked	Unchecked	Unchecked	Checked	Unchecked	0	Unchecked	Unchecked	8	Female	4	Unchecked	Checked	Unchecked	Unchecked	Unchecked	No	Normal	0	0	1	0	No	No	0	0	0	No	No	No	0	3	0	1	high school	Dense Zones	1	1	Empiric/firstline
Unchecked	Unchecked	Unchecked	Unchecked	Unchecked	Unchecked	Unchecked	Unchecked	Unchecked	Unchecked	Unchecked	Unchecked	Unchecked	Unchecked	Checked	Unchecked	0	Unchecked	Unchecked	6	Female	3	Unchecked	Unchecked	Unchecked	Unchecked	Unchecked	No		0	0	1	1	No	No	0	0	0	No	No	No	0	3	0	1	< hs	Dense Zones	1	1	Empiric/firstline
Unchecked	Unchecked	Unchecked	Unchecked	Unchecked	Unchecked	Unchecked	Unchecked	Unchecked	Unchecked	Unchecked	Unchecked	Unchecked	Unchecked	Checked	Unchecked	0	Unchecked	Unchecked	5	Female	3	Unchecked	Unchecked	Unchecked	Unchecked	Unchecked	No	Normal	0	1	0	0	No	No	0	0	1	No	No	No	0	0	0	2	high school	Zone 1 & 6	1	1	Empiric/firstline
Unchecked	Unchecked	Unchecked	Unchecked	Unchecked	Unchecked	Unchecked	Checked	Unchecked	Unchecked	Unchecked	Unchecked	Unchecked	Unchecked	Unchecked	Unchecked	0	Unchecked	Unchecked	5	Male	4	Unchecked	Checked	Unchecked	Unchecked	Unchecked	No	Normal	0	0	1	1	No	No	0	0	0	No	No	No	0	12	0	1	< hs	Dense Zones	1	1	Empiric/firstline
Unchecked	Unchecked	Unchecked	Unchecked	Unchecked	Unchecked	Unchecked	Unchecked	Unchecked	Unchecked	Unchecked	Unchecked	Unchecked	Unchecked	Checked	Unchecked	0	Unchecked	Unchecked	6	Female	4	Unchecked	Checked	Unchecked	Unchecked	Unchecked	No	Normal	0	0	0	0	No	No	0	0	0	No	No	No	0	1	0	1	< hs	Dense Zones	0	1	Empiric/firstline
Unchecked	Unchecked	Unchecked	Unchecked	Unchecked	Unchecked	Unchecked	Unchecked	Unchecked	Unchecked	Unchecked	Unchecked	Unchecked	Unchecked	Checked	Unchecked	0	Unchecked	Unchecked	14	Female	1	Checked	Unchecked	Unchecked	Unchecked	Unchecked	No	Normal	1	0	0	0	No	No	1	1	1	No	No	No	0	1	0	3	< hs	Dense Zones	1	1	Expanded coverage
Unchecked	Unchecked	Unchecked	Unchecked	Unchecked	Unchecked	Unchecked	Checked	Unchecked	Unchecked	Unchecked	Unchecked	Unchecked	Unchecked	Unchecked	Unchecked	0	Unchecked	Unchecked	2	Female	3	Unchecked	Checked	Unchecked	Unchecked	Unchecked	Yes	Normal	0	0	0	0	No	No	0	0	0	No	No	No	0	16	0	1	< hs	Zone 1 & 6	0	1	Empiric/firstline
Unchecked	Unchecked	Unchecked	Unchecked	Unchecked	Unchecked	Unchecked	Unchecked	Unchecked	Unchecked	Unchecked	Unchecked	Unchecked	Unchecked	Checked	Unchecked	0	Unchecked	Unchecked	10	Male	3	Checked	Checked	Unchecked	Checked	Checked	Yes	Abnormal	1	0	0	0	No	No	1	0	0	No	No	No	0	2	0	2	high school	Zone 5	1	1	Empiric/firstline
Unchecked	Unchecked	Unchecked	Unchecked	Unchecked	Unchecked	Unchecked	Unchecked	Unchecked	Unchecked	Unchecked	Unchecked	Unchecked	Unchecked	Checked	Unchecked	0	Unchecked	Unchecked	10	Male	3	Unchecked	Checked	Unchecked	Unchecked	Unchecked	No	Normal	0	0	1	0	No	No	0	0	0	No	No	No	0	1	0	1	high school	Zone 1 & 6	1	1	Empiric/firstline
Unchecked	Unchecked	Unchecked	Unchecked	Unchecked	Unchecked	Unchecked	Unchecked	Unchecked	Unchecked	Unchecked	Unchecked	Unchecked	Unchecked	Checked	Unchecked	0	Unchecked	Unchecked	2	Male	4	Unchecked	Unchecked	Unchecked	Unchecked	Unchecked	No	Normal	0	0	0	1	No	No	0	0	0	No	No	No	0	2	0	1	high school	Zone 1 & 6	1	1	Empiric/firstline
Unchecked	Unchecked	Unchecked	Unchecked	Unchecked	Unchecked	Unchecked	Unchecked	Unchecked	Unchecked	Unchecked	Unchecked	Unchecked	Unchecked	Checked	Unchecked	0	Unchecked	Unchecked	10	Female	3	Unchecked	Checked	Unchecked	Unchecked	Unchecked	No	Normal	0	0	0	0	No	No	0	1	0	No	No	No	0	1	0	3	high school	Zone 5	0	1	Expanded coverage
Unchecked	Unchecked	Unchecked	Unchecked	Unchecked	Unchecked	Unchecked	Checked	Unchecked	Unchecked	Unchecked	Unchecked	Unchecked	Unchecked	Unchecked	Unchecked	0	Unchecked	Unchecked	2	Female	2	Unchecked	Checked	Unchecked	Unchecked	Unchecked	Yes	Normal	0	0	0	0	No	No	0	0	0	No	No	No	0	9	0	1	> hs	Zone 5	0	1	Empiric/firstline
Unchecked	Unchecked	Unchecked	Unchecked	Unchecked	Unchecked	Unchecked	Unchecked	Unchecked	Unchecked	Unchecked	Unchecked	Unchecked	Unchecked	Checked	Unchecked	0	Unchecked	Unchecked	9	Male	3	Unchecked	Checked	Unchecked	Unchecked	Unchecked	No	Normal	0	0	1	1	No	No	0	1	1	No	No	No	0	3	0	1	< hs	Zone 1 & 6	1	1	Expanded coverage
Unchecked	Unchecked	Unchecked	Unchecked	Unchecked	Unchecked	Unchecked	Checked	Unchecked	Unchecked	Unchecked	Unchecked	Unchecked	Unchecked	Unchecked	Unchecked	0	Unchecked	Unchecked	5	Female	3	Unchecked	Checked	Unchecked	Unchecked	Unchecked	Yes	Abnormal	0	0	1	1	No	No	0	0	0	No	No	No	0	17	0	1	< hs	Zone 5	1	1	Empiric/firstline
Unchecked	Unchecked	Unchecked	Unchecked	Unchecked	Unchecked	Unchecked	Unchecked	Unchecked	Unchecked	Unchecked	Unchecked	Unchecked	Unchecked	Checked	Unchecked	0	Unchecked	Unchecked	6	Male	4	Unchecked	Unchecked	Unchecked	Unchecked	Unchecked	No	Normal	0	0	1	0	No	No	0	0	0	No	No	No	0	3	0	1	< hs	Zone 1 & 6	1	1	Empiric/firstline
Unchecked	Unchecked	Unchecked	Unchecked	Unchecked	Unchecked	Unchecked	Unchecked	Unchecked	Unchecked	Unchecked	Unchecked	Unchecked	Unchecked	Checked	Unchecked	0	Unchecked	Unchecked	5	Female	3	Checked	Unchecked	Unchecked	Unchecked	Checked	No	Normal	0	0	1	0	No	No	0	0	0	No	No	No	1	10	0	1	> hs	Zone 5	1	1	Empiric/firstline
Unchecked	Unchecked	Unchecked	Unchecked	Unchecked	Unchecked	Unchecked	Unchecked	Unchecked	Unchecked	Unchecked	Unchecked	Unchecked	Unchecked	Checked	Unchecked	0	Unchecked	Unchecked	10	Male	1	Unchecked	Unchecked	Unchecked	Unchecked	Unchecked	No	Normal	0	0	0	1	No	No	0	1	0	No	No	No	0	3	0	3	high school	Zone 1 & 6	1	1	Expanded coverage
Unchecked	Unchecked	Unchecked	Unchecked	Unchecked	Unchecked	Unchecked	Unchecked	Unchecked	Unchecked	Unchecked	Unchecked	Unchecked	Unchecked	Checked	Unchecked	0	Unchecked	Unchecked	9	Male	2	Unchecked	Checked	Unchecked	Unchecked	Unchecked	No	Normal	0	0	0	0	No	No	0	1	0	No	No	No	0	2	0	1	< hs	Zone 1 & 6	0	1	Empiric/firstline
Unchecked	Unchecked	Unchecked	Unchecked	Unchecked	Unchecked	Unchecked	Unchecked	Unchecked	Unchecked	Unchecked	Unchecked	Unchecked	Unchecked	Checked	Unchecked	0	Unchecked	Unchecked	10	Male	3	Unchecked	Checked	Unchecked	Unchecked	Unchecked	No	Normal	0	0	1	0	No	Yes	1	0	1	No	No	No	0	1	0	2	< hs	Zone 1 & 6	1	1	Empiric/firstline
Unchecked	Unchecked	Unchecked	Unchecked	Unchecked	Unchecked	Unchecked	Unchecked	Unchecked	Unchecked	Unchecked	Unchecked	Unchecked	Unchecked	Checked	Unchecked	0	Unchecked	Unchecked	11	Female	4	Unchecked	Checked	Unchecked	Unchecked	Unchecked	No	Normal	0	0	0	0	No	No	0	0	1	No	No	No	1	1	0	1	high school	Dense Zones	0	1	Empiric/firstline
Unchecked	Unchecked	Unchecked	Unchecked	Unchecked	Unchecked	Unchecked	Unchecked	Unchecked	Unchecked	Unchecked	Unchecked	Unchecked	Unchecked	Checked	Unchecked	0	Unchecked	Unchecked	5	Male	4	Checked	Checked	Unchecked	Unchecked	Unchecked	No	Normal	0	0	1	0	No	No	0	0	0	No	No	No	0	2	0	2	high school	Zone 1 & 6	1	1	Empiric/firstline
Unchecked	Unchecked	Unchecked	Unchecked	Unchecked	Unchecked	Unchecked	Unchecked	Unchecked	Unchecked	Unchecked	Unchecked	Unchecked	Unchecked	Checked	Unchecked	0	Unchecked	Unchecked	6	Male	3	Unchecked	Unchecked	Unchecked	Unchecked	Unchecked	No	Normal	0	0	0	0	No	Yes	0	0	0	No	No	No	0	2	0	1	high school	Dense Zones	1	1	Empiric/firstline
Unchecked	Unchecked	Unchecked	Unchecked	Unchecked	Unchecked	Unchecked	Unchecked	Unchecked	Unchecked	Unchecked	Unchecked	Unchecked	Unchecked	Checked	Unchecked	0	Unchecked	Unchecked	3	Male	3	Unchecked	Checked	Unchecked	Unchecked	Checked	No	Normal	0	0	0	0	No	No	0	1	0	No	No	No	0	2	0	2	high school	Dense Zones	0	1	Empiric/firstline
Unchecked	Unchecked	Unchecked	Unchecked	Unchecked	Unchecked	Unchecked	Unchecked	Unchecked	Unchecked	Unchecked	Unchecked	Unchecked	Unchecked	Checked	Unchecked	0	Unchecked	Unchecked	10	Male	2	Unchecked	Unchecked	Unchecked	Unchecked	Unchecked	No	Normal	0	0	1	0	No	No	0	0	0	No	No	No	0	2	0	1	high school	Dense Zones	1	1	Empiric/firstline
Unchecked	Unchecked	Unchecked	Unchecked	Unchecked	Unchecked	Unchecked	Unchecked	Unchecked	Unchecked	Unchecked	Unchecked	Unchecked	Unchecked	Checked	Unchecked	0	Unchecked	Unchecked	1	Male	3	Unchecked	Checked	Unchecked	Unchecked	Unchecked	No		0	0	0	0	No	No	0	0	0	No	No	No	0	4	0	0	high school	Zone 5	0	0	None prescribed
Unchecked	Unchecked	Unchecked	Unchecked	Unchecked	Unchecked	Unchecked	Unchecked	Unchecked	Unchecked	Unchecked	Unchecked	Unchecked	Unchecked	Checked	Unchecked	0	Unchecked	Unchecked	9	Female	3	Unchecked	Checked	Unchecked	Unchecked	Unchecked	No	Normal	1	0	1	0	No	No	1	0	0	No	No	No	0	2	0	2	< hs	Zone 1 & 6	1	1	Empiric/firstline
Unchecked	Unchecked	Unchecked	Unchecked	Unchecked	Unchecked	Unchecked	Checked	Unchecked	Unchecked	Unchecked	Unchecked	Unchecked	Unchecked	Unchecked	Unchecked	0	Unchecked	Unchecked	1	Male	4	Unchecked	Checked	Unchecked	Unchecked	Unchecked	Yes	Normal	0	0	0	1	No	No	1	0	0	No	No	No	0	4	0	1	< hs	Zone 1 & 6	1	1	Empiric/firstline
Unchecked	Unchecked	Unchecked	Unchecked	Unchecked	Unchecked	Unchecked	Unchecked	Unchecked	Unchecked	Unchecked	Unchecked	Unchecked	Unchecked	Checked	Unchecked	0	Unchecked	Unchecked	4	Male	3	Checked	Checked	Unchecked	Unchecked	Unchecked	No	Normal	1	0	0	0	No	No	0	0	0	No	No	No	0	2	0	3	< hs	Zone 5	1	1	Empiric/firstline
Unchecked	Unchecked	Unchecked	Unchecked	Unchecked	Unchecked	Unchecked	Checked	Unchecked	Unchecked	Unchecked	Unchecked	Unchecked	Unchecked	Unchecked	Unchecked	0	Unchecked	Unchecked	2	Female	4	Unchecked	Checked	Unchecked	Unchecked	Unchecked	No	Normal	0	0	0	0	No	No	0	0	0	No	No	No	0	18	0	2	high school	Zone 5	0	1	Macrolides
Unchecked	Unchecked	Unchecked	Unchecked	Unchecked	Unchecked	Unchecked	Unchecked	Unchecked	Unchecked	Unchecked	Unchecked	Unchecked	Unchecked	Checked	Unchecked	0	Unchecked	Unchecked	4	Female	3	Unchecked	Unchecked	Unchecked	Unchecked	Unchecked	No	Normal	0	0	0	0	Yes	No	0	0	0	No	No	No	0	1	0	0	> hs	Zone 1 & 6	1	0	None prescribed
Unchecked	Unchecked	Unchecked	Unchecked	Unchecked	Unchecked	Unchecked	Unchecked	Unchecked	Unchecked	Unchecked	Unchecked	Unchecked	Unchecked	Checked	Unchecked	0	Unchecked	Unchecked	2	Female	3	Unchecked	Checked	Unchecked	Unchecked	Unchecked	No	Normal	0	0	0	0	No	No	0	0	0	No	No	No	0	2	0	2	high school	Dense Zones	0	1	Empiric/firstline
Unchecked	Unchecked	Unchecked	Unchecked	Unchecked	Unchecked	Unchecked	Unchecked	Unchecked	Unchecked	Unchecked	Unchecked	Unchecked	Unchecked	Checked	Unchecked	0	Unchecked	Unchecked	12	Female	2	Checked	Checked	Unchecked	Unchecked	Checked	No	Normal	0	0	1	0	No	No	1	0	1	No	No	No	0	2	0	2	< hs	Dense Zones	1	1	Expanded coverage
Unchecked	Unchecked	Unchecked	Unchecked	Unchecked	Unchecked	Unchecked	Unchecked	Unchecked	Unchecked	Unchecked	Unchecked	Unchecked	Unchecked	Checked	Unchecked	0	Unchecked	Unchecked	5	Female	2	Unchecked	Unchecked	Unchecked	Unchecked	Unchecked	No		0	0	1	0	No	No	0	0	0	No	No	No	0	1	0	1	< hs	Dense Zones	1	1	Empiric/firstline
Unchecked	Unchecked	Unchecked	Unchecked	Unchecked	Unchecked	Unchecked	Unchecked	Unchecked	Unchecked	Unchecked	Unchecked	Unchecked	Unchecked	Checked	Unchecked	0	Unchecked	Unchecked	6	Female	4	Checked	Unchecked	Unchecked	Unchecked	Checked	No	Normal	1	0	0	0	No	No	0	0	0	No	No	No	0	1	0	2	high school	Zone 1 & 6	1	1	Macrolides
Unchecked	Unchecked	Unchecked	Unchecked	Unchecked	Unchecked	Checked	Unchecked	Unchecked	Unchecked	Unchecked	Unchecked	Unchecked	Unchecked	Unchecked	Unchecked	0	Unchecked	Unchecked	5	Female	3	Unchecked	Checked	Unchecked	Unchecked	Unchecked	No		0	0	1	1	No	No	0	0	0	No	No	No	1	23	0	1	high school	Dense Zones	1	1	Empiric/firstline
Unchecked	Unchecked	Unchecked	Unchecked	Unchecked	Unchecked	Unchecked	Unchecked	Unchecked	Unchecked	Unchecked	Unchecked	Unchecked	Unchecked	Checked	Unchecked	0	Unchecked	Unchecked	10	Male	4	Unchecked	Checked	Unchecked	Unchecked	Unchecked	No		0	0	0	0	No	No	0	0	0	Yes	No	Yes	0	1	1	2	> hs	Dense Zones	0	1	Expanded coverage
Unchecked	Unchecked	Unchecked	Unchecked	Unchecked	Unchecked	Unchecked	Unchecked	Unchecked	Unchecked	Unchecked	Unchecked	Unchecked	Unchecked	Checked	Unchecked	0	Unchecked	Unchecked	7	Male	4	Unchecked	Checked	Unchecked	Unchecked	Unchecked	Yes	Normal	0	0	0	0	No	No	0	0	0	No	No	No	0	2	0	2	< hs	Zone 5	0	1	Empiric/firstline
Unchecked	Unchecked	Unchecked	Unchecked	Unchecked	Unchecked	Unchecked	Unchecked	Unchecked	Unchecked	Unchecked	Unchecked	Unchecked	Unchecked	Checked	Unchecked	0	Unchecked	Unchecked	10	Male	2	Unchecked	Checked	Unchecked	Unchecked	Unchecked	No	Normal	0	0	0	0	No	No	0	0	0	No	No	No	0	1	0	3	< hs	Zone 1 & 6	0	1	Empiric/firstline
Unchecked	Unchecked	Unchecked	Unchecked	Unchecked	Unchecked	Unchecked	Unchecked	Unchecked	Unchecked	Unchecked	Unchecked	Unchecked	Unchecked	Checked	Unchecked	0	Unchecked	Unchecked	5	Male	3	Checked	Checked	Unchecked	Unchecked	Unchecked	Yes	Normal	1	1	0	0	No	No	0	0	0	No	No	No	0	3	0	2	< hs	Zone 5	1	1	Macrolides
Unchecked	Unchecked	Unchecked	Unchecked	Unchecked	Unchecked	Unchecked	Unchecked	Unchecked	Unchecked	Unchecked	Unchecked	Unchecked	Unchecked	Checked	Unchecked	0	Unchecked	Unchecked	15	Male	4	Unchecked	Checked	Unchecked	Unchecked	Unchecked	No		0	0	0	0	No	No	0	0	0	No	No	No	0	1	0	3	high school	Zone 5	0	1	Empiric/firstline
Unchecked	Unchecked	Unchecked	Unchecked	Unchecked	Unchecked	Unchecked	Unchecked	Unchecked	Unchecked	Unchecked	Unchecked	Unchecked	Unchecked	Checked	Unchecked	0	Unchecked	Unchecked	5	Male	3	Unchecked	Checked	Unchecked	Unchecked	Unchecked	Yes		0	0	1	0	No	No	0	0	0	No	No	No	0	2	0	3	high school	Dense Zones	1	1	Expanded coverage
Unchecked	Unchecked	Unchecked	Unchecked	Unchecked	Unchecked	Unchecked	Unchecked	Unchecked	Unchecked	Unchecked	Unchecked	Unchecked	Unchecked	Checked	Unchecked	0	Unchecked	Unchecked	6	Male	3	Unchecked	Checked	Unchecked	Unchecked	Unchecked	No	Normal	0	0	0	1	No	No	0	0	0	No	No	No	0	1	0	1	> hs	Dense Zones	1	1	Empiric/firstline
Unchecked	Unchecked	Unchecked	Unchecked	Unchecked	Unchecked	Unchecked	Unchecked	Unchecked	Unchecked	Unchecked	Unchecked	Unchecked	Unchecked	Checked	Unchecked	0	Unchecked	Unchecked	6	Female	3	Unchecked	Checked	Unchecked	Unchecked	Unchecked	No	Normal	0	0	1	0	No	No	0	0	0	No	No	No	0	1	0	2	< hs	Zone 5	1	1	Empiric/firstline
Unchecked	Unchecked	Unchecked	Unchecked	Unchecked	Unchecked	Unchecked	Unchecked	Unchecked	Unchecked	Unchecked	Unchecked	Unchecked	Unchecked	Checked	Unchecked	0	Unchecked	Unchecked	8	Female	3	Unchecked	Unchecked	Unchecked	Unchecked	Unchecked	No	Normal	0	0	0	0	No	No	0	0	0	No	No	No	0	0	0	1	< hs	Zone 1 & 6	0	1	Empiric/firstline
Unchecked	Unchecked	Unchecked	Unchecked	Unchecked	Unchecked	Checked	Unchecked	Unchecked	Unchecked	Unchecked	Unchecked	Unchecked	Unchecked	Unchecked	Unchecked	0	Unchecked	Unchecked	4	Male	3	Unchecked	Checked	Unchecked	Unchecked	Unchecked	No	Normal	0	0	0	0	No	No	0	0	0	No	No	No	0	5	0	2	< hs	Zone 1 & 6	0	1	Empiric/firstline
Unchecked	Unchecked	Unchecked	Unchecked	Unchecked	Unchecked	Unchecked	Unchecked	Unchecked	Unchecked	Unchecked	Unchecked	Unchecked	Unchecked	Checked	Unchecked	0	Unchecked	Unchecked	11	Female	3	Unchecked	Checked	Unchecked	Unchecked	Unchecked	Yes	Normal	0	0	0	0	No	No	0	0	0	No	No	No	0	3	0	3	high school	Dense Zones	0	1	Empiric/firstline
Unchecked	Unchecked	Unchecked	Unchecked	Unchecked	Unchecked	Unchecked	Unchecked	Unchecked	Unchecked	Unchecked	Unchecked	Unchecked	Unchecked	Checked	Unchecked	0	Unchecked	Unchecked	7	Male	3	Unchecked	Checked	Unchecked	Unchecked	Unchecked	No	Normal	0	0	1	0	No	No	0	0	0	No	No	Yes	0	1	1	2	< hs	Zone 5	1	1	Empiric/firstline
Unchecked	Unchecked	Unchecked	Unchecked	Unchecked	Unchecked	Unchecked	Unchecked	Unchecked	Unchecked	Unchecked	Unchecked	Unchecked	Unchecked	Checked	Unchecked	0	Unchecked	Unchecked	6	Male	3	Unchecked	Checked	Unchecked	Unchecked	Unchecked	No	Normal	0	0	1	1	No	No	0	0	0	No	No	No	0	2	0	2	< hs	Zone 5	1	1	Empiric/firstline
Unchecked	Unchecked	Unchecked	Unchecked	Unchecked	Unchecked	Unchecked	Unchecked	Unchecked	Unchecked	Unchecked	Unchecked	Unchecked	Unchecked	Checked	Unchecked	0	Unchecked	Unchecked	11	Male	2	Unchecked	Checked	Unchecked	Unchecked	Unchecked	Yes	Normal	0	0	1	0	No	No	1	1	0	No	No	No	0	1	0	1	high school	Zone 1 & 6	1	1	Empiric/firstline
Unchecked	Unchecked	Unchecked	Unchecked	Unchecked	Unchecked	Unchecked	Unchecked	Unchecked	Unchecked	Unchecked	Unchecked	Unchecked	Unchecked	Checked	Unchecked	0	Unchecked	Unchecked	7	Male	3	Unchecked	Unchecked	Unchecked	Unchecked	Unchecked	Yes	Abnormal	1	0	1	0	No	No	1	0	0	No	No	No	0	2	0	2	high school	Zone 1 & 6	1	1	Empiric/firstline
Unchecked	Unchecked	Unchecked	Unchecked	Unchecked	Unchecked	Checked	Unchecked	Unchecked	Unchecked	Unchecked	Unchecked	Unchecked	Unchecked	Unchecked	Unchecked	0	Unchecked	Unchecked	3	Male	3	Unchecked	Checked	Unchecked	Unchecked	Unchecked	Yes	Normal	0	0	0	0	No	No	0	0	0	No	No	No	0	7	0	2	high school	Zone 5	0	1	Empiric/firstline
Unchecked	Unchecked	Unchecked	Unchecked	Unchecked	Unchecked	Unchecked	Unchecked	Unchecked	Unchecked	Unchecked	Unchecked	Unchecked	Unchecked	Checked	Unchecked	0	Unchecked	Unchecked	7	Female	3	Unchecked	Checked	Unchecked	Unchecked	Unchecked	No	Normal	0	0	0	0	Yes	No	0	0	0	No	No	No	0	1	0	2	< hs	Zone 1 & 6	1	1	Empiric/firstline
Unchecked	Unchecked	Unchecked	Unchecked	Unchecked	Unchecked	Unchecked	Unchecked	Unchecked	Unchecked	Unchecked	Unchecked	Unchecked	Unchecked	Checked	Unchecked	0	Unchecked	Unchecked	9	Female	4	Unchecked	Checked	Unchecked	Unchecked	Unchecked	No		0	0	1	1	No	No	0	0	0	No	No	Yes	0	1	1	3	high school	Zone 1 & 6	1	1	Empiric/firstline
Unchecked	Unchecked	Unchecked	Unchecked	Unchecked	Unchecked	Unchecked	Unchecked	Unchecked	Unchecked	Unchecked	Unchecked	Unchecked	Unchecked	Checked	Unchecked	0	Unchecked	Unchecked	7	Male	3	Checked	Unchecked	Unchecked	Unchecked	Unchecked	No	Normal	1	0	0	1	No	No	0	0	1	No	No	No	0	0	0	2	high school	Zone 1 & 6	1	1	Empiric/firstline
Unchecked	Unchecked	Unchecked	Unchecked	Unchecked	Unchecked	Unchecked	Unchecked	Unchecked	Unchecked	Unchecked	Unchecked	Unchecked	Unchecked	Checked	Unchecked	0	Unchecked	Unchecked	4	Male	2	Unchecked	Checked	Unchecked	Unchecked	Unchecked	No	Normal	0	0	0	1	No	No	0	0	0	No	No	No	0	1	0	2	high school	Zone 5	1	1	Empiric/firstline
Unchecked	Unchecked	Unchecked	Unchecked	Unchecked	Unchecked	Unchecked	Checked	Unchecked	Unchecked	Unchecked	Unchecked	Unchecked	Unchecked	Unchecked	Unchecked	0	Unchecked	Unchecked	3	Male	3	Unchecked	Checked	Unchecked	Unchecked	Unchecked	No		0	0	0	0	No	No	0	0	0	No	No	No	0	9	0	1	high school	Zone 1 & 6	0	1	Empiric/firstline
Unchecked	Unchecked	Unchecked	Unchecked	Unchecked	Unchecked	Unchecked	Unchecked	Unchecked	Unchecked	Unchecked	Unchecked	Unchecked	Unchecked	Checked	Unchecked	0	Unchecked	Unchecked	3	Female	3	Checked	Unchecked	Unchecked	Unchecked	Unchecked	No	Normal	0	0	0	0	No	No	1	0	1	No	No	No	0	2	0	2	high school	Zone 1 & 6	0	1	Empiric/firstline
Unchecked	Unchecked	Unchecked	Unchecked	Unchecked	Unchecked	Unchecked	Unchecked	Unchecked	Unchecked	Unchecked	Unchecked	Unchecked	Unchecked	Checked	Unchecked	0	Unchecked	Unchecked	7	Male	3	Unchecked	Checked	Unchecked	Unchecked	Unchecked	No	Normal	0	0	0	1	No	No	0	0	1	No	No	No	0	0	0	2	high school	Dense Zones	1	1	Empiric/firstline
Unchecked	Unchecked	Unchecked	Unchecked	Unchecked	Unchecked	Unchecked	Unchecked	Unchecked	Unchecked	Unchecked	Unchecked	Unchecked	Unchecked	Checked	Unchecked	0	Unchecked	Unchecked	7	Male	4	Checked	Checked	Unchecked	Unchecked	Checked	No	Normal	0	0	1	0	No	No	0	0	0	No	No	No	0	1	0	2	> hs	Zone 5	1	1	Empiric/firstline
Unchecked	Unchecked	Unchecked	Unchecked	Unchecked	Unchecked	Unchecked	Unchecked	Unchecked	Unchecked	Unchecked	Unchecked	Unchecked	Unchecked	Checked	Unchecked	0	Unchecked	Unchecked	4	Male	3	Unchecked	Unchecked	Unchecked	Unchecked	Unchecked	No		0	0	0	0	No	No	0	0	0	No	No	No	0	1	0	2	high school	Zone 1 & 6	0	1	Empiric/firstline
Unchecked	Unchecked	Unchecked	Unchecked	Unchecked	Unchecked	Unchecked	Unchecked	Unchecked	Unchecked	Unchecked	Unchecked	Unchecked	Unchecked	Checked	Unchecked	0	Unchecked	Unchecked	2	Male	3	Unchecked	Checked	Unchecked	Unchecked	Unchecked	No	Normal	0	0	0	1	No	No	0	0	0	No	No	No	0	2	0	0	< hs	Zone 5	1	0	None prescribed
Unchecked	Unchecked	Unchecked	Unchecked	Unchecked	Unchecked	Unchecked	Unchecked	Unchecked	Unchecked	Unchecked	Unchecked	Unchecked	Unchecked	Checked	Unchecked	0	Unchecked	Unchecked	17	Male	4	Unchecked	Checked	Unchecked	Unchecked	Unchecked	No		0	0	1	0	No	No	0	0	0	Yes	No	Yes	0	0	1	3	< hs	Zone 1 & 6	1	1	Expanded coverage
Unchecked	Unchecked	Unchecked	Unchecked	Unchecked	Unchecked	Unchecked	Unchecked	Unchecked	Unchecked	Unchecked	Unchecked	Unchecked	Unchecked	Checked	Unchecked	0	Unchecked	Unchecked	5	Male	3	Unchecked	Checked	Unchecked	Unchecked	Unchecked	No	Normal	0	0	0	0	No	No	0	0	0	No	No	No	0	1	0	3	high school	Zone 1 & 6	0	1	Empiric/firstline
Unchecked	Unchecked	Unchecked	Unchecked	Unchecked	Unchecked	Unchecked	Unchecked	Unchecked	Unchecked	Unchecked	Unchecked	Unchecked	Unchecked	Checked	Unchecked	0	Unchecked	Unchecked	8	Male	3	Unchecked	Checked	Unchecked	Unchecked	Unchecked	No		0	0	0	0	No	No	0	0	0	No	No	No	0	1	0	2	< hs	Zone 1 & 6	0	1	Empiric/firstline
Unchecked	Unchecked	Unchecked	Unchecked	Unchecked	Unchecked	Unchecked	Unchecked	Unchecked	Unchecked	Unchecked	Unchecked	Unchecked	Unchecked	Checked	Unchecked	0	Unchecked	Unchecked	11	Male	3	Unchecked	Unchecked	Unchecked	Unchecked	Checked	Yes	Normal	1	0	1	0	No	No	1	0	1	No	No	No	0	1	0	2	< hs	Dense Zones	1	1	Empiric/firstline
Unchecked	Unchecked	Unchecked	Unchecked	Unchecked	Unchecked	Unchecked	Unchecked	Unchecked	Unchecked	Unchecked	Unchecked	Unchecked	Unchecked	Checked	Unchecked	0	Unchecked	Unchecked	9	Female	3	Checked	Unchecked	Unchecked	Unchecked	Checked	Yes	Abnormal	1	0	1	0	No	No	1	0	0	No	No	No	0	1	0	3	high school	Zone 1 & 6	1	1	Macrolides
Unchecked	Unchecked	Unchecked	Unchecked	Unchecked	Unchecked	Unchecked	Unchecked	Unchecked	Unchecked	Unchecked	Unchecked	Unchecked	Unchecked	Checked	Unchecked	0	Unchecked	Unchecked	11	Female	5	Unchecked	Checked	Unchecked	Unchecked	Unchecked	No	Normal	0	0	0	0	No	No	0	0	1	No	No	No	1	1	0	2	< hs	Zone 1 & 6	0	1	Empiric/firstline
Unchecked	Unchecked	Unchecked	Unchecked	Unchecked	Unchecked	Unchecked	Unchecked	Unchecked	Unchecked	Unchecked	Unchecked	Unchecked	Unchecked	Checked	Unchecked	0	Unchecked	Unchecked	4	Male	3	Unchecked	Checked	Unchecked	Unchecked	Unchecked	Yes	Normal	0	0	0	0	No	No	0	0	0	No	No	No	0	2	0	1	high school	Zone 1 & 6	0	1	Empiric/firstline
Unchecked	Unchecked	Unchecked	Unchecked	Unchecked	Unchecked	Unchecked	Unchecked	Unchecked	Unchecked	Unchecked	Unchecked	Unchecked	Unchecked	Checked	Unchecked	0	Unchecked	Unchecked	8	Male	4	Unchecked	Checked	Unchecked	Unchecked	Unchecked	No	Normal	0	0	0	0	No	No	1	0	0	No	No	No	0	1	0	3	high school	Dense Zones	0	1	Expanded coverage
Unchecked	Unchecked	Unchecked	Unchecked	Unchecked	Unchecked	Unchecked	Unchecked	Unchecked	Unchecked	Unchecked	Unchecked	Unchecked	Unchecked	Checked	Unchecked	0	Unchecked	Unchecked		Female	3	Unchecked	Checked	Unchecked	Unchecked	Unchecked	Yes	Normal	0	1	0	0	No	No	0	0	0	No	No	No	0	3	0	1	> hs	Zone 5	1	1	Empiric/firstline
Unchecked	Unchecked	Unchecked	Unchecked	Unchecked	Unchecked	Unchecked	Unchecked	Unchecked	Unchecked	Unchecked	Unchecked	Unchecked	Unchecked	Checked	Unchecked	0	Unchecked	Unchecked	10	Male	3	Unchecked	Checked	Unchecked	Unchecked	Unchecked	No	Abnormal	0	0	0	0	No	No	0	0	0	No	No	No	0	3	0	3	> hs	Zone 1 & 6	0	1	Expanded coverage
Unchecked	Unchecked	Unchecked	Unchecked	Unchecked	Unchecked	Unchecked	Unchecked	Unchecked	Unchecked	Unchecked	Unchecked	Unchecked	Unchecked	Checked	Unchecked	0	Unchecked	Unchecked	2	Male	3	Unchecked	Checked	Unchecked	Unchecked	Unchecked	Yes	Normal	0	0	1	0	No	No	0	0	0	No	No	No	0	1	0	2	high school	Zone 5	1	1	Empiric/firstline
Unchecked	Unchecked	Unchecked	Unchecked	Unchecked	Unchecked	Unchecked	Unchecked	Unchecked	Unchecked	Unchecked	Unchecked	Unchecked	Unchecked	Checked	Unchecked	0	Unchecked	Unchecked	9	Female	3	Unchecked	Checked	Unchecked	Unchecked	Unchecked	No		0	0	0	0	No	No	0	0	0	No	No	No	0	1	0	2	high school	Zone 1 & 6	0	1	Empiric/firstline
Unchecked	Unchecked	Unchecked	Unchecked	Unchecked	Unchecked	Unchecked	Unchecked	Unchecked	Unchecked	Unchecked	Unchecked	Unchecked	Unchecked	Checked	Unchecked	0	Unchecked	Unchecked	6	Male	4	Unchecked	Checked	Unchecked	Unchecked	Unchecked	Yes	Normal	0	0	0	0	No	No	0	0	0	No	No	No	1	2	0	2	high school	Zone 1 & 6	0	1	Empiric/firstline
Unchecked	Unchecked	Unchecked	Unchecked	Unchecked	Unchecked	Unchecked	Checked	Unchecked	Unchecked	Unchecked	Unchecked	Unchecked	Unchecked	Unchecked	Unchecked	0	Unchecked	Unchecked	2	Male	4	Unchecked	Unchecked	Unchecked	Unchecked	Unchecked	Yes	Normal	0	0	1	0	No	No	0	0	0	No	No	Yes	0	14	1	1	high school	Zone 1 & 6	1	1	Empiric/firstline
Unchecked	Unchecked	Unchecked	Unchecked	Unchecked	Unchecked	Unchecked	Unchecked	Unchecked	Unchecked	Unchecked	Unchecked	Unchecked	Unchecked	Checked	Unchecked	0	Unchecked	Unchecked	7	Female	3	Unchecked	Checked	Unchecked	Unchecked	Unchecked	No	Normal	0	0	1	0	No	No	1	0	0	No	No	No	0	0	0	2	< hs	Zone 5	1	1	Empiric/firstline
Unchecked	Unchecked	Unchecked	Unchecked	Unchecked	Unchecked	Unchecked	Unchecked	Unchecked	Unchecked	Unchecked	Unchecked	Unchecked	Unchecked	Checked	Unchecked	0	Unchecked	Unchecked	7	Male	3	Unchecked	Unchecked	Unchecked	Unchecked	Unchecked	No	Normal	1	0	0	1	No	No	0	1	0	No	No	Yes	0	1	1	2	< hs	Zone 5	1	1	Empiric/firstline
Unchecked	Unchecked	Unchecked	Unchecked	Unchecked	Unchecked	Unchecked	Checked	Unchecked	Unchecked	Unchecked	Unchecked	Unchecked	Unchecked	Unchecked	Unchecked	0	Unchecked	Unchecked	4	Male	3	Unchecked	Checked	Unchecked	Unchecked	Unchecked	Yes		0	0	0	1	No	No	0	0	0	No	No	No	0	11	0	3	> hs	Zone 1 & 6	1	1	Empiric/firstline
Unchecked	Unchecked	Unchecked	Unchecked	Unchecked	Unchecked	Unchecked	Unchecked	Unchecked	Unchecked	Unchecked	Unchecked	Unchecked	Unchecked	Checked	Unchecked	0	Unchecked	Unchecked	5	Male	3	Checked	Unchecked	Unchecked	Unchecked	Checked	No	Abnormal	0	1	0	0	No	No	1	0	0	No	No	No	0	2	0	1	> hs	Zone 5	1	1	Empiric/firstline
Unchecked	Unchecked	Unchecked	Unchecked	Unchecked	Unchecked	Unchecked	Checked	Unchecked	Unchecked	Unchecked	Unchecked	Unchecked	Unchecked	Unchecked	Unchecked	0	Unchecked	Unchecked	3	Male	3	Unchecked	Checked	Unchecked	Unchecked	Unchecked	Yes	Normal	0	0	1	1	No	No	0	0	0	No	No	No	0	10	0	1	< hs	Zone 5	1	1	Macrolides
Unchecked	Unchecked	Unchecked	Unchecked	Unchecked	Unchecked	Unchecked	Unchecked	Unchecked	Unchecked	Unchecked	Unchecked	Unchecked	Unchecked	Checked	Unchecked	0	Unchecked	Unchecked	7	Female	1	Unchecked	Unchecked	Unchecked	Unchecked	Unchecked	No	Normal	0	0	0	0	No	No	0	1	0	No	No	No	0	1	0	2	high school	Zone 1 & 6	0	1	Expanded coverage
Unchecked	Unchecked	Unchecked	Unchecked	Unchecked	Unchecked	Unchecked	Unchecked	Unchecked	Unchecked	Unchecked	Unchecked	Unchecked	Unchecked	Checked	Unchecked	0	Unchecked	Unchecked	15	Male	2	Unchecked	Unchecked	Unchecked	Unchecked	Unchecked	No		1	0	0	0	No	No	1	0	1	No	No	No	0	1	0	2	high school	Dense Zones	1	1	Expanded coverage
Unchecked	Unchecked	Unchecked	Unchecked	Unchecked	Unchecked	Unchecked	Unchecked	Unchecked	Unchecked	Unchecked	Unchecked	Unchecked	Unchecked	Checked	Unchecked	0	Unchecked	Unchecked	5	Male	4	Unchecked	Checked	Unchecked	Unchecked	Unchecked	No	Normal	0	0	0	0	No	No	0	0	0	No	No	No	0	1	0	2	< hs	Zone 1 & 6	0	1	Empiric/firstline
Unchecked	Unchecked	Unchecked	Unchecked	Unchecked	Unchecked	Unchecked	Unchecked	Unchecked	Unchecked	Unchecked	Unchecked	Unchecked	Unchecked	Checked	Unchecked	0	Unchecked	Unchecked	6	Male	4	Unchecked	Checked	Unchecked	Unchecked	Unchecked	No	Normal	0	0	0	0	No	No	0	0	0	No	No	No	0	1	0	2	< hs	Zone 1 & 6	0	1	Empiric/firstline
Unchecked	Unchecked	Unchecked	Unchecked	Unchecked	Unchecked	Unchecked	Unchecked	Unchecked	Unchecked	Unchecked	Unchecked	Unchecked	Unchecked	Checked	Unchecked	0	Unchecked	Unchecked	6	Male	2	Unchecked	Unchecked	Unchecked	Unchecked	Unchecked	No	Abnormal	0	0	0	0	No	No	0	1	0	No	No	No	1	2	0	2	< hs	Dense Zones	0	1	Empiric/firstline
Unchecked	Unchecked	Unchecked	Unchecked	Unchecked	Unchecked	Unchecked	Unchecked	Unchecked	Unchecked	Unchecked	Unchecked	Unchecked	Unchecked	Checked	Unchecked	0	Unchecked	Unchecked	7	Female	3	Unchecked	Checked	Unchecked	Unchecked	Unchecked	No		0	0	1	0	No	No	0	0	0	No	No	No	0	2	0	2	< hs	Zone 1 & 6	1	1	Empiric/firstline
Unchecked	Unchecked	Unchecked	Unchecked	Unchecked	Unchecked	Unchecked	Unchecked	Unchecked	Unchecked	Unchecked	Unchecked	Unchecked	Unchecked	Checked	Unchecked	0	Unchecked	Unchecked	10	Male	3	Unchecked	Checked	Unchecked	Unchecked	Unchecked	No	Normal	0	0	1	0	No	No	0	0	0	No	No	Yes	0	0	1	2	< hs	Zone 5	1	1	Empiric/firstline
Unchecked	Unchecked	Unchecked	Unchecked	Unchecked	Unchecked	Unchecked	Unchecked	Unchecked	Unchecked	Unchecked	Unchecked	Unchecked	Unchecked	Checked	Unchecked	0	Unchecked	Unchecked	9	Male	3	Checked	Checked	Unchecked	Unchecked	Checked	No	Normal	0	0	0	0	No	No	0	0	0	No	No	No	0	1	0	3	< hs	Zone 1 & 6	0	1	Expanded coverage
Unchecked	Unchecked	Unchecked	Unchecked	Unchecked	Unchecked	Unchecked	Checked	Unchecked	Unchecked	Unchecked	Unchecked	Unchecked	Unchecked	Unchecked	Unchecked	0	Unchecked	Unchecked	3	Male	3	Unchecked	Checked	Unchecked	Unchecked	Unchecked	Yes	Normal	0	0	0	0	No	No	0	0	0	No	No	No	0	11	0	1	high school	Dense Zones	0	1	Empiric/firstline
Unchecked	Unchecked	Unchecked	Unchecked	Unchecked	Unchecked	Unchecked	Unchecked	Unchecked	Unchecked	Unchecked	Unchecked	Unchecked	Unchecked	Checked	Unchecked	0	Unchecked	Unchecked	13	Female	2	Unchecked	Unchecked	Unchecked	Unchecked	Unchecked	No	Normal	0	0	1	0	No	No	0	1	1	No	No	No	0	1	0	2	< hs	Dense Zones	1	1	Empiric/firstline
Unchecked	Unchecked	Unchecked	Unchecked	Unchecked	Unchecked	Unchecked	Unchecked	Unchecked	Unchecked	Unchecked	Unchecked	Unchecked	Unchecked	Checked	Unchecked	0	Unchecked	Unchecked	8	Male	3	Unchecked	Checked	Unchecked	Unchecked	Unchecked	No	Normal	0	0	1	0	No	No	0	0	0	No	No	No	0	1	0	2	high school	Dense Zones	1	1	Empiric/firstline
Unchecked	Unchecked	Unchecked	Unchecked	Unchecked	Unchecked	Unchecked	Unchecked	Unchecked	Unchecked	Unchecked	Unchecked	Unchecked	Unchecked	Checked	Unchecked	0	Unchecked	Unchecked	1	Male	3	Unchecked	Checked	Unchecked	Unchecked	Unchecked	No	Normal	0	0	0	0	No	No	0	0	0	No	No	No	0	3	0	2	< hs	Zone 5	0	1	Empiric/firstline
Unchecked	Unchecked	Unchecked	Unchecked	Unchecked	Unchecked	Unchecked	Checked	Unchecked	Unchecked	Unchecked	Unchecked	Unchecked	Unchecked	Unchecked	Unchecked	0	Unchecked	Unchecked	3	Female	4	Unchecked	Checked	Unchecked	Unchecked	Unchecked	No		0	0	0	0	No	No	0	0	0	No	No	No	0	19	0	0	< hs	Zone 5	0	0	None prescribed
Unchecked	Unchecked	Unchecked	Unchecked	Unchecked	Unchecked	Unchecked	Unchecked	Unchecked	Unchecked	Unchecked	Unchecked	Unchecked	Unchecked	Checked	Unchecked	0	Unchecked	Unchecked	4	Female	2	Checked	Unchecked	Unchecked	Unchecked	Checked	No	Normal	0	0	0	0	No	No	0	0	0	No	No	No	0	1	0	2	high school	Dense Zones	0	1	Macrolides
Unchecked	Unchecked	Unchecked	Unchecked	Unchecked	Unchecked	Unchecked	Unchecked	Unchecked	Unchecked	Unchecked	Unchecked	Unchecked	Unchecked	Checked	Unchecked	0	Unchecked	Unchecked	8	Male	3	Unchecked	Checked	Unchecked	Unchecked	Unchecked	No	Normal	0	0	1	1	No	No	0	0	1	No	No	No	0	1	0	2	< hs	Dense Zones	1	1	Empiric/firstline
Unchecked	Unchecked	Unchecked	Unchecked	Unchecked	Unchecked	Unchecked	Unchecked	Unchecked	Unchecked	Unchecked	Unchecked	Unchecked	Unchecked	Checked	Unchecked	0	Unchecked	Unchecked	6	Female	3	Unchecked	Checked	Unchecked	Unchecked	Unchecked	No	Normal	0	0	0	0	No	No	0	0	0	No	No	No	0	1	0	2	< hs	Zone 5	0	1	Empiric/firstline
Unchecked	Unchecked	Unchecked	Unchecked	Unchecked	Unchecked	Unchecked	Unchecked	Unchecked	Unchecked	Unchecked	Unchecked	Unchecked	Unchecked	Checked	Unchecked	0	Unchecked	Unchecked	2	Male	2	Checked	Unchecked	Unchecked	Unchecked	Unchecked	No	Normal	0	0	1	0	No	No	1	0	0	No	No	No	0	1	0	2	< hs	Zone 1 & 6	1	1	Empiric/firstline
Unchecked	Unchecked	Unchecked	Unchecked	Unchecked	Unchecked	Unchecked	Unchecked	Unchecked	Unchecked	Unchecked	Unchecked	Unchecked	Unchecked	Checked	Unchecked	0	Unchecked	Unchecked	1	Female	3	Unchecked	Unchecked	Unchecked	Unchecked	Unchecked	No	Normal	0	0	0	0	No	No	0	0	1	No	No	No	0	0	0	1	< hs	Zone 1 & 6	0	1	Empiric/firstline
Unchecked	Unchecked	Unchecked	Unchecked	Unchecked	Unchecked	Unchecked	Unchecked	Unchecked	Unchecked	Unchecked	Unchecked	Unchecked	Unchecked	Checked	Unchecked	0	Unchecked	Unchecked	10	Male	2	Unchecked	Checked	Unchecked	Unchecked	Unchecked	No	Normal	0	0	0	0	No	Yes	0	1	0	No	No	No	0	2	0	2	> hs	Zone 1 & 6	1	1	Empiric/firstline
Unchecked	Unchecked	Unchecked	Unchecked	Unchecked	Unchecked	Unchecked	Unchecked	Unchecked	Unchecked	Unchecked	Unchecked	Unchecked	Unchecked	Checked	Unchecked	0	Unchecked	Unchecked	10	Male	3	Unchecked	Checked	Unchecked	Unchecked	Unchecked	Yes	Normal	0	0	1	1	No	No	0	1	0	No	No	No	0	2	0	1	high school	Zone 5	1	1	Empiric/firstline
Unchecked	Unchecked	Unchecked	Unchecked	Unchecked	Unchecked	Unchecked	Unchecked	Unchecked	Unchecked	Unchecked	Unchecked	Unchecked	Unchecked	Checked	Unchecked	0	Unchecked	Unchecked	8	Male	2	Unchecked	Checked	Unchecked	Unchecked	Unchecked	No	Normal	0	0	0	0	No	No	0	0	0	No	No	No	0	1	0	2	high school	Zone 1 & 6	0	1	Empiric/firstline
Unchecked	Unchecked	Unchecked	Unchecked	Unchecked	Unchecked	Unchecked	Unchecked	Unchecked	Unchecked	Unchecked	Unchecked	Unchecked	Unchecked	Checked	Unchecked	0	Unchecked	Unchecked	9	Male	3	Checked	Checked	Unchecked	Unchecked	Unchecked	No	Normal	0	0	1	0	No	No	0	0	0	No	No	No	0	3	0	1	high school	Dense Zones	1	1	Empiric/firstline
Unchecked	Unchecked	Unchecked	Unchecked	Unchecked	Unchecked	Unchecked	Unchecked	Unchecked	Unchecked	Unchecked	Unchecked	Unchecked	Unchecked	Checked	Unchecked	0	Unchecked	Unchecked	5	Female	4	Unchecked	Checked	Unchecked	Unchecked	Unchecked	No	Normal	0	0	0	0	Yes	No	0	0	0	No	No	No	0	2	0	2	< hs	Zone 1 & 6	1	1	Empiric/firstline
Unchecked	Unchecked	Unchecked	Unchecked	Unchecked	Unchecked	Unchecked	Unchecked	Unchecked	Unchecked	Unchecked	Unchecked	Unchecked	Unchecked	Checked	Unchecked	0	Unchecked	Unchecked	7	Male	2	Unchecked	Checked	Unchecked	Unchecked	Unchecked	No	Normal	0	0	0	0	No	No	0	0	0	No	No	No	0	0	0	1	< hs	Zone 1 & 6	0	1	Empiric/firstline
Unchecked	Unchecked	Unchecked	Unchecked	Unchecked	Unchecked	Unchecked	Unchecked	Unchecked	Unchecked	Unchecked	Unchecked	Unchecked	Unchecked	Checked	Unchecked	0	Unchecked	Unchecked	9	Female	2	Unchecked	Unchecked	Unchecked	Unchecked	Unchecked	No		0	0	0	0	No	No	1	0	1	No	No	No	1	1	0	2	high school	Zone 1 & 6	0	1	Empiric/firstline
Unchecked	Unchecked	Unchecked	Unchecked	Unchecked	Unchecked	Unchecked	Unchecked	Unchecked	Unchecked	Unchecked	Unchecked	Unchecked	Unchecked	Checked	Unchecked	0	Unchecked	Unchecked	8	Male	3	Checked	Unchecked	Unchecked	Unchecked	Checked	No	Normal	1	0	1	0	No	No	0	0	0	No	No	Yes	0	1	1	2	high school	Zone 5	1	1	Empiric/firstline
Unchecked	Unchecked	Unchecked	Unchecked	Unchecked	Unchecked	Unchecked	Unchecked	Unchecked	Unchecked	Unchecked	Unchecked	Unchecked	Unchecked	Checked	Unchecked	0	Unchecked	Unchecked	7	Male	3	Unchecked	Checked	Unchecked	Unchecked	Unchecked	No	Normal	0	0	1	0	No	No	0	0	0	No	No	No	0	3	0	1	high school	Zone 5	1	1	Empiric/firstline
Unchecked	Unchecked	Unchecked	Unchecked	Unchecked	Unchecked	Unchecked	Unchecked	Unchecked	Unchecked	Unchecked	Unchecked	Unchecked	Unchecked	Checked	Unchecked	0	Unchecked	Unchecked	5	Male	4	Unchecked	Unchecked	Unchecked	Unchecked	Unchecked	No	Normal	0	0	0	0	No	Yes	0	0	0	No	No	No	0	1	0	1	high school	Zone 1 & 6	1	1	Empiric/firstline
Unchecked	Unchecked	Unchecked	Unchecked	Unchecked	Unchecked	Unchecked	Unchecked	Unchecked	Unchecked	Unchecked	Unchecked	Unchecked	Unchecked	Checked	Unchecked	0	Unchecked	Unchecked	6	Male	2	Unchecked	Checked	Unchecked	Unchecked	Unchecked	No	Normal	0	0	1	0	No	No	0	1	0	No	No	No	0	1	0	3	< hs	Zone 1 & 6	1	1	Empiric/firstline
Unchecked	Unchecked	Unchecked	Unchecked	Unchecked	Unchecked	Unchecked	Unchecked	Unchecked	Unchecked	Unchecked	Unchecked	Unchecked	Unchecked	Checked	Unchecked	0	Unchecked	Unchecked	4	Female	2	Unchecked	Unchecked	Unchecked	Unchecked	Unchecked	No	Normal	1	0	1	0	No	No	0	0	1	No	No	No	0	3	0	3	< hs	Zone 1 & 6	1	1	Macrolides
Unchecked	Unchecked	Unchecked	Unchecked	Unchecked	Unchecked	Checked	Unchecked	Unchecked	Unchecked	Unchecked	Unchecked	Unchecked	Unchecked	Unchecked	Unchecked	0	Unchecked	Unchecked	1	Female	3	Unchecked	Checked	Unchecked	Unchecked	Unchecked	No	Normal	0	0	1	1	No	No	0	0	0	No	No	No	0	14	0	2	high school	Dense Zones	1	1	Empiric/firstline
Unchecked	Unchecked	Unchecked	Unchecked	Unchecked	Unchecked	Unchecked	Unchecked	Unchecked	Unchecked	Unchecked	Unchecked	Unchecked	Unchecked	Checked	Unchecked	0	Unchecked	Unchecked	8	Male	3	Unchecked	Checked	Unchecked	Unchecked	Unchecked	No	Normal	0	0	0	0	No	No	0	0	0	No	No	No	0	2	0	2	high school	Dense Zones	0	1	Empiric/firstline
Unchecked	Unchecked	Unchecked	Unchecked	Unchecked	Unchecked	Unchecked	Unchecked	Unchecked	Unchecked	Unchecked	Unchecked	Unchecked	Unchecked	Checked	Unchecked	0	Unchecked	Unchecked	9	Male	4	Unchecked	Checked	Unchecked	Unchecked	Unchecked	No	Normal	0	0	1	0	No	No	0	0	0	No	No	No	0	2	0	1	high school	Zone 5	1	1	Empiric/firstline
Unchecked	Unchecked	Unchecked	Unchecked	Unchecked	Unchecked	Checked	Unchecked	Unchecked	Unchecked	Unchecked	Unchecked	Unchecked	Unchecked	Unchecked	Unchecked	0	Unchecked	Unchecked	14	Female	2	Unchecked	Unchecked	Unchecked	Unchecked	Unchecked	Yes	Normal	0	0	0	0	No	No	0	0	1	No	No	No	0	6	0	3	high school	Dense Zones	0	1	Expanded coverage
Unchecked	Unchecked	Unchecked	Unchecked	Unchecked	Unchecked	Unchecked	Unchecked	Unchecked	Unchecked	Unchecked	Unchecked	Unchecked	Unchecked	Checked	Unchecked	0	Unchecked	Unchecked	3	Female	4	Checked	Checked	Unchecked	Unchecked	Unchecked	Yes	Normal	1	0	0	0	No	No	1	0	0	No	No	No	0	1	0	2	< hs	Dense Zones	1	1	Empiric/firstline
Unchecked	Unchecked	Unchecked	Unchecked	Unchecked	Unchecked	Unchecked	Unchecked	Unchecked	Unchecked	Unchecked	Unchecked	Unchecked	Unchecked	Checked	Unchecked	0	Unchecked	Unchecked	7	Female	3	Checked	Checked	Unchecked	Unchecked	Unchecked	No	Normal	0	0	0	1	No	No	0	0	0	No	No	No	0	1	0	2	high school	Dense Zones	1	1	Empiric/firstline
Unchecked	Unchecked	Unchecked	Unchecked	Unchecked	Unchecked	Unchecked	Unchecked	Unchecked	Unchecked	Unchecked	Unchecked	Unchecked	Unchecked	Checked	Unchecked	0	Unchecked	Unchecked	5	Male	4	Unchecked	Checked	Unchecked	Unchecked	Unchecked	No		0	0	0	0	No	No	0	0	0	No	No	No	0	2	0	2	< hs	Zone 5	0	1	Empiric/firstline
Unchecked	Unchecked	Unchecked	Unchecked	Unchecked	Unchecked	Unchecked	Unchecked	Unchecked	Unchecked	Unchecked	Unchecked	Unchecked	Unchecked	Checked	Unchecked	0	Unchecked	Unchecked	5	Male	3	Checked	Unchecked	Unchecked	Unchecked	Unchecked	No		0	0	1	0	No	No	0	0	0	No	No	No	0	2	0	2	high school	Zone 1 & 6	1	1	Empiric/firstline
Unchecked	Unchecked	Unchecked	Unchecked	Unchecked	Unchecked	Unchecked	Unchecked	Unchecked	Unchecked	Unchecked	Unchecked	Unchecked	Unchecked	Checked	Unchecked	0	Unchecked	Unchecked	6	Male	3	Checked	Unchecked	Unchecked	Unchecked	Checked	Yes	Abnormal	1	0	1	1	No	No	0	1	0	No	No	No	0	2	0	2	high school	Dense Zones	1	1	Macrolides
Unchecked	Unchecked	Unchecked	Unchecked	Unchecked	Unchecked	Unchecked	Unchecked	Unchecked	Unchecked	Unchecked	Unchecked	Unchecked	Unchecked	Checked	Unchecked	0	Unchecked	Unchecked	5	Female	3	Unchecked	Checked	Unchecked	Unchecked	Unchecked	No		0	0	1	0	No	No	0	0	0	No	No	No	0	1	0	1	high school	Dense Zones	1	1	Empiric/firstline
Unchecked	Unchecked	Unchecked	Unchecked	Unchecked	Unchecked	Unchecked	Unchecked	Unchecked	Unchecked	Unchecked	Unchecked	Unchecked	Unchecked	Checked	Unchecked	0	Unchecked	Unchecked	2	Male	2	Checked	Unchecked	Unchecked	Unchecked	Unchecked	No	Normal	0	0	1	0	No	No	0	0	1	No	No	No	0	1	0	2	> hs	Dense Zones	1	1	Empiric/firstline
Unchecked	Unchecked	Unchecked	Unchecked	Unchecked	Unchecked	Unchecked	Unchecked	Unchecked	Unchecked	Unchecked	Unchecked	Unchecked	Unchecked	Checked	Unchecked	0	Unchecked	Unchecked	2	Female	4	Unchecked	Checked	Unchecked	Unchecked	Unchecked	No	Normal	0	0	1	0	No	No	0	0	0	No	No	No	0	4	0	2	high school	Zone 1 & 6	1	1	Empiric/firstline
Unchecked	Unchecked	Unchecked	Unchecked	Unchecked	Unchecked	Unchecked	Checked	Unchecked	Unchecked	Unchecked	Unchecked	Unchecked	Unchecked	Unchecked	Unchecked	0	Unchecked	Unchecked	1	Female	3	Unchecked	Checked	Unchecked	Unchecked	Unchecked	Yes	Normal	1	0	0	0	No	No	0	0	0	No	No	No	0	14	0	1	high school	Zone 1 & 6	1	1	Empiric/firstline
Unchecked	Unchecked	Unchecked	Unchecked	Unchecked	Unchecked	Unchecked	Unchecked	Unchecked	Unchecked	Unchecked	Unchecked	Unchecked	Unchecked	Checked	Unchecked	0	Unchecked	Unchecked	7	Male	2	Checked	Checked	Unchecked	Unchecked	Checked	No	Normal	1	0	1	0	No	No	0	0	0	No	No	No	0	2	0	3	< hs	Zone 5	1	1	Macrolides
Unchecked	Unchecked	Unchecked	Unchecked	Unchecked	Unchecked	Unchecked	Unchecked	Unchecked	Unchecked	Unchecked	Unchecked	Unchecked	Unchecked	Checked	Unchecked	0	Unchecked	Unchecked	6	Female	3	Unchecked	Checked	Unchecked	Unchecked	Unchecked	No	Normal	0	1	1	1	No	No	0	0	0	No	No	No	0	2	0	2	< hs	Zone 1 & 6	1	1	Empiric/firstline
Unchecked	Unchecked	Unchecked	Unchecked	Unchecked	Unchecked	Unchecked	Unchecked	Unchecked	Unchecked	Unchecked	Unchecked	Unchecked	Unchecked	Checked	Unchecked	0	Unchecked	Unchecked	6	Female	3	Unchecked	Checked	Unchecked	Unchecked	Unchecked	No	Normal	0	0	0	0	Yes	No	0	0	0	No	No	No	0	0	0	2	high school	Dense Zones	1	1	Empiric/firstline
Unchecked	Unchecked	Unchecked	Unchecked	Unchecked	Unchecked	Unchecked	Checked	Unchecked	Unchecked	Unchecked	Unchecked	Unchecked	Unchecked	Unchecked	Unchecked	0	Unchecked	Unchecked	3	Female	3	Unchecked	Checked	Unchecked	Unchecked	Unchecked	No	Normal	0	0	1	0	No	No	0	0	0	No	No	No	0	15	0	1	< hs	Dense Zones	1	1	Empiric/firstline
Unchecked	Unchecked	Unchecked	Unchecked	Unchecked	Unchecked	Unchecked	Checked	Unchecked	Unchecked	Unchecked	Unchecked	Unchecked	Unchecked	Unchecked	Unchecked	0	Unchecked	Unchecked	2	Male	3	Unchecked	Unchecked	Unchecked	Unchecked	Unchecked	No	Normal	0	0	0	0	No	No	0	0	0	No	No	No	0	1	0	0	high school	Dense Zones	0	0	None prescribed
Unchecked	Unchecked	Unchecked	Unchecked	Unchecked	Unchecked	Unchecked	Unchecked	Unchecked	Unchecked	Unchecked	Unchecked	Unchecked	Unchecked	Checked	Unchecked	0	Unchecked	Unchecked	7	Female	3	Unchecked	Checked	Unchecked	Unchecked	Unchecked	No		0	0	1	0	No	No	0	0	0	No	No	No	0	2	0	2	high school	Dense Zones	1	1	Empiric/firstline
Unchecked	Unchecked	Unchecked	Unchecked	Unchecked	Unchecked	Unchecked	Unchecked	Unchecked	Unchecked	Unchecked	Unchecked	Unchecked	Unchecked	Checked	Unchecked	0	Unchecked	Unchecked	8	Female	3	Checked	Unchecked	Unchecked	Unchecked	Checked	No	Normal	0	1	0	0	No	No	0	0	0	No	No	No	0	2	0	3	< hs	Zone 1 & 6	1	1	Empiric/firstline
Unchecked	Unchecked	Unchecked	Unchecked	Unchecked	Unchecked	Unchecked	Unchecked	Unchecked	Unchecked	Unchecked	Unchecked	Unchecked	Unchecked	Checked	Unchecked	0	Unchecked	Unchecked	2	Male	3	Unchecked	Checked	Unchecked	Unchecked	Unchecked	No	Normal	0	0	0	0	No	No	0	0	0	No	No	No	0	1	0	2	high school	Zone 1 & 6	0	1	Empiric/firstline
Unchecked	Unchecked	Unchecked	Unchecked	Unchecked	Unchecked	Unchecked	Unchecked	Unchecked	Unchecked	Unchecked	Unchecked	Unchecked	Unchecked	Checked	Unchecked	0	Unchecked	Unchecked	15	Male	2	Checked	Unchecked	Unchecked	Unchecked	Checked	Yes	Normal	1	0	1	0	No	No	1	1	1	No	No	No	0	4	0	2	> hs	Dense Zones	1	1	Expanded coverage
Unchecked	Unchecked	Unchecked	Unchecked	Unchecked	Unchecked	Unchecked	Unchecked	Unchecked	Unchecked	Unchecked	Unchecked	Unchecked	Unchecked	Checked	Unchecked	0	Unchecked	Unchecked	11	Male	4	Checked	Checked	Unchecked	Unchecked	Unchecked	No	Normal	0	0	1	0	No	Yes	1	0	0	No	No	No	0	1	0	2	> hs	Zone 1 & 6	1	1	Empiric/firstline
Unchecked	Unchecked	Unchecked	Unchecked	Unchecked	Unchecked	Unchecked	Unchecked	Unchecked	Unchecked	Unchecked	Unchecked	Unchecked	Unchecked	Checked	Unchecked	0	Unchecked	Unchecked	3	Male	4	Unchecked	Checked	Unchecked	Unchecked	Unchecked	No	Normal	1	0	0	1	No	No	0	0	0	No	No	No	0	2	0	1	< hs	Zone 1 & 6	1	1	Empiric/firstline
Unchecked	Unchecked	Unchecked	Unchecked	Unchecked	Unchecked	Unchecked	Unchecked	Unchecked	Unchecked	Unchecked	Unchecked	Unchecked	Unchecked	Checked	Unchecked	0	Unchecked	Unchecked	4	Male	3	Checked	Checked	Unchecked	Unchecked	Checked	Yes	Normal	0	1	1	0	No	No	0	0	0	No	No	No	0	3	0	2	high school	Zone 5	1	1	Empiric/firstline
Unchecked	Unchecked	Unchecked	Unchecked	Unchecked	Unchecked	Unchecked	Unchecked	Unchecked	Unchecked	Unchecked	Unchecked	Unchecked	Unchecked	Checked	Unchecked	0	Unchecked	Unchecked	5	Male	4	Unchecked	Checked	Unchecked	Unchecked	Unchecked	No	Normal	0	0	0	0	No	No	0	0	0	No	No	No	0	1	0	2	high school	Zone 5	0	1	Empiric/firstline
Unchecked	Unchecked	Unchecked	Unchecked	Unchecked	Unchecked	Unchecked	Unchecked	Unchecked	Unchecked	Unchecked	Unchecked	Unchecked	Unchecked	Checked	Unchecked	0	Unchecked	Unchecked	9	Male	3	Unchecked	Checked	Unchecked	Unchecked	Unchecked	No	Normal	0	0	0	0	Yes	No	1	0	0	No	No	No	0	1	0	3	< hs	Zone 1 & 6	1	1	Empiric/firstline
Unchecked	Unchecked	Unchecked	Unchecked	Unchecked	Unchecked	Unchecked	Checked	Unchecked	Unchecked	Unchecked	Unchecked	Unchecked	Unchecked	Unchecked	Unchecked	0	Unchecked	Unchecked	3	Female	4	Unchecked	Checked	Unchecked	Unchecked	Unchecked	No	Abnormal	0	0	1	0	No	No	0	0	0	No	No	No	0	13	0	1	high school	Dense Zones	1	1	Empiric/firstline
Unchecked	Unchecked	Unchecked	Unchecked	Unchecked	Unchecked	Unchecked	Unchecked	Unchecked	Unchecked	Unchecked	Unchecked	Unchecked	Unchecked	Checked	Unchecked	0	Unchecked	Unchecked	8	Male	4	Unchecked	Checked	Unchecked	Unchecked	Unchecked	No	Normal	0	0	0	0	No	Yes	0	0	0	No	No	No	0	3	0	1	> hs	Dense Zones	1	1	Empiric/firstline
Unchecked	Unchecked	Unchecked	Unchecked	Unchecked	Unchecked	Unchecked	Checked	Unchecked	Unchecked	Unchecked	Unchecked	Unchecked	Unchecked	Unchecked	Unchecked	0	Unchecked	Unchecked	6	Female	3	Unchecked	Checked	Unchecked	Unchecked	Unchecked	Yes	Normal	0	0	0	1	No	No	0	0	0	No	No	No	0	9	0	1	< hs	Zone 5	1	1	Empiric/firstline
Unchecked	Unchecked	Unchecked	Unchecked	Unchecked	Unchecked	Unchecked	Unchecked	Unchecked	Unchecked	Unchecked	Unchecked	Unchecked	Unchecked	Checked	Unchecked	0	Unchecked	Unchecked	10	Male	3	Checked	Unchecked	Unchecked	Unchecked	Checked	No	Abnormal	0	1	0	0	No	No	0	0	0	No	No	No	0	1	0	2	< hs	Zone 1 & 6	1	1	Empiric/firstline
Unchecked	Unchecked	Unchecked	Unchecked	Unchecked	Unchecked	Unchecked	Unchecked	Unchecked	Unchecked	Unchecked	Unchecked	Unchecked	Unchecked	Checked	Unchecked	0	Unchecked	Unchecked	9	Male	3	Unchecked	Checked	Unchecked	Unchecked	Unchecked	No		0	0	0	0	No	No	1	0	0	No	No	Yes	0	1	1	1	> hs	Dense Zones	0	1	Empiric/firstline
Unchecked	Unchecked	Unchecked	Unchecked	Unchecked	Unchecked	Unchecked	Unchecked	Unchecked	Unchecked	Unchecked	Unchecked	Unchecked	Unchecked	Checked	Unchecked	0	Unchecked	Unchecked	8	Female	2	Unchecked	Checked	Unchecked	Unchecked	Unchecked	No	Normal	1	0	0	0	No	No	1	1	0	No	No	No	0	5	0	2	high school	Dense Zones	1	1	Empiric/firstline
Unchecked	Unchecked	Unchecked	Unchecked	Unchecked	Unchecked	Unchecked	Unchecked	Unchecked	Unchecked	Unchecked	Unchecked	Unchecked	Unchecked	Checked	Unchecked	0	Unchecked	Unchecked	4	Female	3	Unchecked	Checked	Unchecked	Unchecked	Unchecked	No	Normal	0	0	0	0	No	No	1	0	0	No	No	No	0	2	0	1	> hs	Zone 5	0	1	Empiric/firstline
Unchecked	Unchecked	Unchecked	Unchecked	Unchecked	Unchecked	Unchecked	Unchecked	Unchecked	Unchecked	Unchecked	Unchecked	Unchecked	Unchecked	Checked	Unchecked	0	Unchecked	Unchecked	2	Male	3	Unchecked	Checked	Unchecked	Unchecked	Unchecked	No	Normal	0	0	0	0	No	No	0	0	0	No	No	No	0	2	0	2	high school	Zone 1 & 6	0	1	Empiric/firstline
Unchecked	Unchecked	Unchecked	Unchecked	Unchecked	Unchecked	Unchecked	Unchecked	Unchecked	Unchecked	Unchecked	Unchecked	Unchecked	Unchecked	Checked	Unchecked	0	Unchecked	Unchecked	5	Male	3	Unchecked	Checked	Unchecked	Unchecked	Unchecked	No	Normal	0	0	0	0	No	No	0	0	0	No	No	No	0	1	0	3	< hs	Zone 1 & 6	0	1	Empiric/firstline
Unchecked	Unchecked	Unchecked	Unchecked	Unchecked	Unchecked	Unchecked	Unchecked	Unchecked	Unchecked	Unchecked	Unchecked	Unchecked	Unchecked	Checked	Unchecked	0	Unchecked	Unchecked	6	Female	3	Checked	Unchecked	Unchecked	Unchecked	Unchecked	No	Normal	1	1	0	0	No	No	0	0	0	No	No	No	0	1	0	2	< hs	Dense Zones	1	1	Empiric/firstline
Unchecked	Unchecked	Unchecked	Unchecked	Unchecked	Unchecked	Unchecked	Unchecked	Unchecked	Unchecked	Unchecked	Unchecked	Unchecked	Unchecked	Checked	Unchecked	0	Unchecked	Unchecked	3	Male	2	Checked	Checked	Unchecked	Unchecked	Unchecked	Yes	Normal	1	0	0	0	No	No	0	0	0	No	No	No	0	2	0	1	< hs	Zone 5	1	1	Empiric/firstline
Unchecked	Unchecked	Unchecked	Unchecked	Unchecked	Unchecked	Unchecked	Unchecked	Unchecked	Unchecked	Unchecked	Unchecked	Unchecked	Unchecked	Checked	Unchecked	0	Unchecked	Unchecked	1	Male	3	Unchecked	Checked	Unchecked	Unchecked	Unchecked	No		0	0	1	0	No	No	0	0	0	No	No	No	1	0	0	0	> hs	Zone 1 & 6	1	0	None prescribed
Unchecked	Unchecked	Unchecked	Unchecked	Unchecked	Unchecked	Unchecked	Unchecked	Unchecked	Unchecked	Unchecked	Unchecked	Unchecked	Unchecked	Checked	Unchecked	0	Unchecked	Unchecked	13	Male	2	Checked	Checked	Unchecked	Unchecked	Unchecked	Yes	Normal	0	0	1	1	No	No	0	0	0	No	No	Yes	1	2	1	2	> hs	Dense Zones	1	1	Expanded coverage
Unchecked	Unchecked	Unchecked	Unchecked	Unchecked	Unchecked	Unchecked	Checked	Unchecked	Unchecked	Unchecked	Unchecked	Unchecked	Unchecked	Unchecked	Unchecked	0	Unchecked	Unchecked	4	Male	3	Unchecked	Checked	Unchecked	Unchecked	Unchecked	No	Normal	0	0	0	1	No	No	0	0	0	No	No	No	0	10	0	2	< hs	Dense Zones	1	1	Empiric/firstline
Unchecked	Unchecked	Unchecked	Unchecked	Unchecked	Unchecked	Unchecked	Unchecked	Unchecked	Unchecked	Unchecked	Unchecked	Unchecked	Unchecked	Checked	Unchecked	0	Unchecked	Unchecked	2	Male	4	Unchecked	Checked	Unchecked	Unchecked	Unchecked	Yes	Normal	0	0	0	0	No	No	0	0	0	No	No	No	0	1	0	2	high school	Dense Zones	0	1	Empiric/firstline
Unchecked	Unchecked	Unchecked	Unchecked	Unchecked	Unchecked	Unchecked	Unchecked	Unchecked	Unchecked	Unchecked	Unchecked	Unchecked	Unchecked	Checked	Unchecked	0	Unchecked	Unchecked	8	Female	3	Unchecked	Checked	Unchecked	Unchecked	Unchecked	No	Normal	0	0	0	0	No	Yes	0	0	0	No	No	No	0	1	0	2	< hs	Zone 1 & 6	1	1	Empiric/firstline
Unchecked	Unchecked	Unchecked	Unchecked	Unchecked	Unchecked	Unchecked	Unchecked	Unchecked	Unchecked	Unchecked	Unchecked	Unchecked	Unchecked	Checked	Unchecked	0	Unchecked	Unchecked	9	Female	2	Unchecked	Unchecked	Unchecked	Unchecked	Unchecked	No	Normal	1	0	1	0	No	No	0	1	0	Yes	No	No	0	3	1	2	high school	Zone 1 & 6	1	1	Macrolides
Unchecked	Unchecked	Unchecked	Unchecked	Unchecked	Unchecked	Unchecked	Unchecked	Unchecked	Unchecked	Unchecked	Unchecked	Unchecked	Unchecked	Checked	Unchecked	0	Unchecked	Unchecked	9	Male	4	Unchecked	Checked	Unchecked	Unchecked	Unchecked	No	Normal	0	0	0	0	No	No	0	0	0	No	No	No	1	2	0	2	high school	Zone 1 & 6	0	1	Empiric/firstline
Unchecked	Unchecked	Unchecked	Unchecked	Unchecked	Unchecked	Unchecked	Unchecked	Unchecked	Unchecked	Unchecked	Unchecked	Unchecked	Unchecked	Checked	Unchecked	0	Unchecked	Unchecked	4	Female	3	Unchecked	Checked	Unchecked	Unchecked	Unchecked	No	Normal	0	0	1	0	No	No	0	0	0	No	No	No	0	2	0	1	< hs	Zone 1 & 6	1	1	Empiric/firstline
Unchecked	Unchecked	Unchecked	Unchecked	Unchecked	Unchecked	Unchecked	Unchecked	Unchecked	Unchecked	Unchecked	Unchecked	Unchecked	Unchecked	Checked	Unchecked	0	Unchecked	Unchecked	3	Female	2	Unchecked	Checked	Unchecked	Unchecked	Unchecked	Yes	Normal	0	0	1	0	No	No	0	1	0	No	No	No	0	2	0	2	< hs	Dense Zones	1	1	Expanded coverage
Unchecked	Unchecked	Unchecked	Unchecked	Unchecked	Unchecked	Unchecked	Checked	Unchecked	Unchecked	Unchecked	Unchecked	Unchecked	Unchecked	Unchecked	Unchecked	0	Unchecked	Unchecked	5	Male	4	Unchecked	Unchecked	Unchecked	Unchecked	Unchecked	No	Normal	1	0	0	1	No	No	0	0	0	No	No	No	0	2	0	0	< hs	Zone 5	1	0	None prescribed
Unchecked	Unchecked	Unchecked	Unchecked	Unchecked	Unchecked	Unchecked	Unchecked	Unchecked	Unchecked	Unchecked	Unchecked	Unchecked	Unchecked	Checked	Unchecked	0	Unchecked	Unchecked	3	Female	3	Unchecked	Unchecked	Unchecked	Unchecked	Unchecked	No		0	0	1	1	No	No	0	0	0	No	No	No	0	2	0	2	< hs	Zone 5	1	1	Empiric/firstline
Unchecked	Unchecked	Unchecked	Unchecked	Unchecked	Unchecked	Unchecked	Unchecked	Unchecked	Unchecked	Unchecked	Unchecked	Unchecked	Unchecked	Checked	Unchecked	0	Unchecked	Unchecked	10	Male	3	Unchecked	Checked	Unchecked	Unchecked	Unchecked	No	Normal	0	0	1	0	No	No	0	0	0	No	No	No	0	2	0	2	high school	Dense Zones	1	1	Empiric/firstline
Unchecked	Unchecked	Unchecked	Unchecked	Unchecked	Unchecked	Unchecked	Unchecked	Unchecked	Unchecked	Unchecked	Unchecked	Unchecked	Unchecked	Checked	Unchecked	0	Unchecked	Unchecked	10	Male	2	Checked	Unchecked	Unchecked	Unchecked	Unchecked	Yes	Abnormal	1	0	1	0	No	No	0	0	0	No	No	No	0	1	0	3	high school	Dense Zones	1	1	Macrolides
Unchecked	Unchecked	Unchecked	Unchecked	Unchecked	Unchecked	Unchecked	Unchecked	Unchecked	Unchecked	Unchecked	Unchecked	Unchecked	Unchecked	Checked	Unchecked	0	Unchecked	Unchecked	10	Female	2	Checked	Checked	Unchecked	Unchecked	Checked	Yes	Normal	0	0	1	0	Yes	No	0	1	0	No	No	No	0	3	0	1	high school	Dense Zones	1	1	Empiric/firstline
Unchecked	Unchecked	Unchecked	Unchecked	Unchecked	Unchecked	Unchecked	Unchecked	Unchecked	Unchecked	Unchecked	Unchecked	Unchecked	Unchecked	Checked	Unchecked	0	Unchecked	Unchecked	10	Male	2	Unchecked	Checked	Unchecked	Unchecked	Unchecked	No	Normal	0	0	0	0	No	No	0	1	0	Yes	No	No	0	2	1	2	high school	Dense Zones	0	1	Empiric/firstline
Unchecked	Unchecked	Unchecked	Unchecked	Unchecked	Unchecked	Unchecked	Unchecked	Unchecked	Unchecked	Unchecked	Unchecked	Unchecked	Unchecked	Checked	Unchecked	0	Unchecked	Unchecked	5	Male	3	Checked	Checked	Unchecked	Unchecked	Unchecked	No	Normal	0	0	0	0	No	Yes	0	0	0	No	No	No	0	2	0	2	high school	Dense Zones	1	1	Empiric/firstline
Unchecked	Unchecked	Unchecked	Unchecked	Unchecked	Unchecked	Unchecked	Unchecked	Unchecked	Unchecked	Unchecked	Unchecked	Unchecked	Unchecked	Checked	Unchecked	0	Unchecked	Unchecked	4	Male	3	Unchecked	Unchecked	Unchecked	Unchecked	Unchecked	Yes	Normal	0	0	0	0	No	No	0	0	0	No	No	No	0	1	0	3	high school	Dense Zones	0	1	Empiric/firstline
Unchecked	Unchecked	Unchecked	Unchecked	Unchecked	Unchecked	Unchecked	Unchecked	Unchecked	Unchecked	Unchecked	Unchecked	Unchecked	Unchecked	Checked	Unchecked	0	Unchecked	Unchecked	7	Male	3	Checked	Checked	Unchecked	Checked	Unchecked	No		0	0	0	0	No	No	0	0	0	No	No	No	0	2	0	2	high school	Zone 5	0	1	Empiric/firstline
Unchecked	Unchecked	Unchecked	Unchecked	Unchecked	Unchecked	Unchecked	Unchecked	Unchecked	Unchecked	Unchecked	Unchecked	Unchecked	Unchecked	Checked	Unchecked	0	Unchecked	Unchecked	2	Female	3	Unchecked	Checked	Unchecked	Unchecked	Unchecked	No		1	0	0	0	No	No	0	0	0	No	No	No	0	1	0	2	> hs	Dense Zones	1	1	Empiric/firstline
Unchecked	Unchecked	Unchecked	Unchecked	Unchecked	Unchecked	Unchecked	Unchecked	Unchecked	Unchecked	Unchecked	Unchecked	Unchecked	Unchecked	Checked	Unchecked	0	Unchecked	Unchecked	7	Female	3	Unchecked	Checked	Unchecked	Unchecked	Unchecked	No		0	0	0	0	No	No	0	0	0	No	No	No	0	1	0	2	high school	Dense Zones	0	1	Empiric/firstline
Unchecked	Unchecked	Unchecked	Unchecked	Unchecked	Unchecked	Unchecked	Unchecked	Unchecked	Unchecked	Unchecked	Unchecked	Unchecked	Unchecked	Checked	Unchecked	0	Unchecked	Unchecked	8	Female	4	Unchecked	Unchecked	Unchecked	Unchecked	Unchecked	No		0	0	1	0	No	No	0	0	0	No	No	No	0	1	0	1	< hs	Dense Zones	1	1	Empiric/firstline
Unchecked	Unchecked	Unchecked	Unchecked	Unchecked	Unchecked	Unchecked	Unchecked	Unchecked	Unchecked	Unchecked	Unchecked	Unchecked	Unchecked	Checked	Unchecked	0	Unchecked	Unchecked	7	Male	3	Checked	Unchecked	Unchecked	Unchecked	Checked	Yes	Abnormal	1	0	1	0	No	No	0	0	0	No	No	No	0	1	0	2	high school	Dense Zones	1	1	Empiric/firstline
Unchecked	Unchecked	Unchecked	Unchecked	Unchecked	Unchecked	Unchecked	Unchecked	Unchecked	Unchecked	Unchecked	Unchecked	Unchecked	Unchecked	Checked	Unchecked	0	Unchecked	Unchecked	7	Male	4	Unchecked	Checked	Unchecked	Unchecked	Unchecked	No	Normal	0	0	0	0	No	No	0	0	0	No	No	No	0	1	0	1	< hs	Zone 1 & 6	0	1	Empiric/firstline
Unchecked	Unchecked	Unchecked	Unchecked	Unchecked	Unchecked	Unchecked	Unchecked	Unchecked	Unchecked	Unchecked	Unchecked	Unchecked	Unchecked	Checked	Unchecked	0	Unchecked	Unchecked	10	Male	4	Unchecked	Checked	Unchecked	Unchecked	Unchecked	No	Normal	0	0	0	0	No	No	0	0	0	No	No	No	0	1	0	2	high school	Zone 1 & 6	0	1	Empiric/firstline
Unchecked	Unchecked	Unchecked	Unchecked	Unchecked	Unchecked	Unchecked	Unchecked	Unchecked	Unchecked	Unchecked	Unchecked	Unchecked	Unchecked	Checked	Unchecked	0	Unchecked	Unchecked	5	Male	2	Checked	Unchecked	Unchecked	Unchecked	Unchecked	No	Normal	0	0	1	1	No	No	0	1	1	No	No	No	0	2	0	1	< hs	Dense Zones	1	1	Empiric/firstline
Unchecked	Unchecked	Unchecked	Unchecked	Unchecked	Unchecked	Unchecked	Unchecked	Unchecked	Unchecked	Unchecked	Unchecked	Unchecked	Unchecked	Checked	Unchecked	0	Unchecked	Unchecked	5	Female	4	Unchecked	Unchecked	Unchecked	Unchecked	Unchecked	Yes	Normal	0	0	0	0	No	No	1	0	0	No	No	No	0	2	0	3	< hs	Dense Zones	0	1	Macrolides
Unchecked	Unchecked	Unchecked	Unchecked	Unchecked	Unchecked	Unchecked	Unchecked	Unchecked	Unchecked	Unchecked	Unchecked	Unchecked	Unchecked	Checked	Unchecked	0	Unchecked	Unchecked	10	Male	2	Unchecked	Unchecked	Unchecked	Unchecked	Unchecked	Yes	Normal	0	0	0	0	No	No	0	0	1	No	No	No	0	1	0	1	> hs	Dense Zones	0	1	Empiric/firstline
Unchecked	Unchecked	Unchecked	Unchecked	Unchecked	Unchecked	Unchecked	Unchecked	Unchecked	Unchecked	Unchecked	Unchecked	Unchecked	Unchecked	Checked	Unchecked	0	Unchecked	Unchecked	8	Male	3	Unchecked	Unchecked	Unchecked	Unchecked	Unchecked	No	Normal	1	0	1	0	No	No	0	0	0	No	No	No	0	1	0	2	high school	Zone 5	1	1	Empiric/firstline
Unchecked	Unchecked	Unchecked	Unchecked	Unchecked	Unchecked	Unchecked	Unchecked	Unchecked	Unchecked	Unchecked	Unchecked	Unchecked	Unchecked	Checked	Unchecked	0	Unchecked	Unchecked	10	Male	3	Unchecked	Checked	Unchecked	Unchecked	Unchecked	No	Normal	0	0	0	0	No	Yes	0	0	0	No	No	No	0	1	0	2	< hs	Zone 1 & 6	1	1	Empiric/firstline
Unchecked	Unchecked	Unchecked	Unchecked	Unchecked	Unchecked	Unchecked	Unchecked	Unchecked	Unchecked	Unchecked	Unchecked	Unchecked	Unchecked	Checked	Unchecked	0	Unchecked	Unchecked	2	Female	3	Unchecked	Checked	Unchecked	Unchecked	Unchecked	No	Normal	0	0	0	0	No	No	0	0	0	No	No	No	0	2	0	2	< hs	Dense Zones	0	1	Empiric/firstline
Unchecked	Unchecked	Unchecked	Unchecked	Unchecked	Unchecked	Unchecked	Unchecked	Unchecked	Unchecked	Unchecked	Unchecked	Unchecked	Unchecked	Checked	Unchecked	0	Unchecked	Unchecked	7	Male	3	Unchecked	Checked	Unchecked	Unchecked	Unchecked	No	Normal	0	0	0	0	No	No	0	0	0	No	No	No	0	1	0	1	high school	Dense Zones	0	1	Empiric/firstline
Unchecked	Unchecked	Unchecked	Unchecked	Unchecked	Unchecked	Unchecked	Unchecked	Unchecked	Unchecked	Unchecked	Unchecked	Unchecked	Unchecked	Checked	Unchecked	0	Unchecked	Unchecked	10	Male	3	Unchecked	Checked	Unchecked	Unchecked	Unchecked	No	Normal	0	0	1	0	No	No	0	0	0	No	No	Yes	0	1	1	2	< hs	Dense Zones	1	1	Empiric/firstline
Unchecked	Unchecked	Unchecked	Unchecked	Unchecked	Unchecked	Unchecked	Unchecked	Unchecked	Unchecked	Unchecked	Unchecked	Unchecked	Unchecked	Checked	Unchecked	0	Unchecked	Unchecked	8	Male	3	Checked	Checked	Unchecked	Unchecked	Unchecked	No	Normal	0	0	0	0	Yes	No	1	0	0	Yes	No	No	0	1	1	2	< hs	Zone 5	1	1	Empiric/firstline
Unchecked	Unchecked	Unchecked	Unchecked	Unchecked	Unchecked	Unchecked	Unchecked	Unchecked	Unchecked	Unchecked	Unchecked	Unchecked	Unchecked	Checked	Unchecked	0	Unchecked	Unchecked	11	Male	3	Unchecked	Checked	Unchecked	Unchecked	Unchecked	No	Normal	0	0	0	0	No	No	0	1	0	No	No	No	0	1	0	2	< hs	Zone 1 & 6	0	1	Expanded coverage
Unchecked	Unchecked	Unchecked	Unchecked	Unchecked	Unchecked	Unchecked	Checked	Unchecked	Unchecked	Unchecked	Unchecked	Unchecked	Unchecked	Unchecked	Unchecked	0	Unchecked	Unchecked	1	Female	2	Unchecked	Checked	Unchecked	Unchecked	Unchecked	No	Normal	0	0	0	0	No	No	0	0	0	No	No	No	0	14	0	1	< hs	Dense Zones	0	1	Empiric/firstline
Unchecked	Unchecked	Unchecked	Unchecked	Unchecked	Unchecked	Unchecked	Unchecked	Unchecked	Unchecked	Unchecked	Unchecked	Unchecked	Unchecked	Checked	Unchecked	0	Unchecked	Unchecked	7	Male	4	Unchecked	Unchecked	Unchecked	Unchecked	Unchecked	No		0	0	0	0	No	No	0	0	1	No	No	No	0	3	0	1	< hs	Zone 5	0	1	Empiric/firstline
Unchecked	Unchecked	Unchecked	Unchecked	Unchecked	Unchecked	Unchecked	Unchecked	Unchecked	Unchecked	Unchecked	Unchecked	Unchecked	Unchecked	Checked	Unchecked	0	Unchecked	Unchecked	8	Male	3	Unchecked	Checked	Unchecked	Unchecked	Unchecked	No	Normal	0	0	0	0	No	No	0	0	0	No	No	No	0	2	0	1	< hs	Dense Zones	0	1	Empiric/firstline
Unchecked	Unchecked	Unchecked	Unchecked	Unchecked	Unchecked	Unchecked	Unchecked	Unchecked	Unchecked	Unchecked	Unchecked	Unchecked	Unchecked	Checked	Unchecked	0	Unchecked	Unchecked	9	Female	3	Unchecked	Checked	Unchecked	Unchecked	Unchecked	No	Normal	0	0	1	0	No	No	0	0	0	No	No	No	0	3	0	2	< hs	Zone 5	1	1	Empiric/firstline
Unchecked	Unchecked	Unchecked	Unchecked	Unchecked	Unchecked	Unchecked	Unchecked	Unchecked	Unchecked	Unchecked	Unchecked	Unchecked	Unchecked	Checked	Unchecked	0	Unchecked	Unchecked	1	Female	4	Unchecked	Unchecked	Unchecked	Unchecked	Unchecked	Yes	Normal	0	0	0	0	No	No	0	0	0	No	No	No	0	2	0	0	high school	Dense Zones	0	0	None prescribed
Unchecked	Unchecked	Unchecked	Unchecked	Unchecked	Unchecked	Unchecked	Unchecked	Unchecked	Unchecked	Unchecked	Unchecked	Unchecked	Unchecked	Checked	Unchecked	0	Unchecked	Unchecked	7	Female	3	Unchecked	Checked	Unchecked	Unchecked	Unchecked	No	Normal	0	0	0	0	No	No	0	0	0	No	No	No	0	1	0	2	high school	Dense Zones	0	1	Empiric/firstline
Unchecked	Unchecked	Unchecked	Unchecked	Unchecked	Unchecked	Unchecked	Unchecked	Unchecked	Unchecked	Unchecked	Unchecked	Unchecked	Unchecked	Checked	Unchecked	0	Unchecked	Unchecked	6	Female	3	Unchecked	Checked	Unchecked	Unchecked	Unchecked	Yes	Normal	0	0	1	0	No	No	0	0	0	No	No	No	0	1	0	2	high school	Zone 1 & 6	1	1	Empiric/firstline
Unchecked	Unchecked	Unchecked	Unchecked	Unchecked	Unchecked	Unchecked	Unchecked	Unchecked	Unchecked	Unchecked	Unchecked	Unchecked	Unchecked	Checked	Unchecked	0	Unchecked	Unchecked	4	Female	2	Unchecked	Unchecked	Unchecked	Unchecked	Unchecked	No	Normal	0	0	1	0	No	No	0	0	1	No	No	No	0	1	0	3	< hs	Zone 5	1	1	Expanded coverage
Unchecked	Unchecked	Unchecked	Unchecked	Unchecked	Unchecked	Unchecked	Unchecked	Unchecked	Unchecked	Unchecked	Unchecked	Unchecked	Unchecked	Checked	Unchecked	0	Unchecked	Unchecked	9	Male	3	Unchecked	Checked	Unchecked	Unchecked	Unchecked	No	Normal	0	0	1	0	No	No	0	0	0	No	No	No	0	1	0	2	< hs	Zone 1 & 6	1	1	Empiric/firstline
Unchecked	Unchecked	Unchecked	Unchecked	Unchecked	Unchecked	Unchecked	Unchecked	Unchecked	Unchecked	Unchecked	Unchecked	Unchecked	Unchecked	Checked	Unchecked	0	Unchecked	Unchecked	7	Female	2	Checked	Unchecked	Unchecked	Unchecked	Unchecked	Yes		0	1	1	0	No	No	0	0	0	No	No	No	0	1	0	2	high school	Zone 1 & 6	1	1	Empiric/firstline
Unchecked	Unchecked	Unchecked	Unchecked	Unchecked	Unchecked	Unchecked	Checked	Unchecked	Unchecked	Unchecked	Unchecked	Unchecked	Unchecked	Unchecked	Unchecked	0	Unchecked	Unchecked	2	Female	3	Unchecked	Checked	Unchecked	Unchecked	Unchecked	No	Normal	0	0	0	1	No	No	0	0	0	No	No	No	0	11	0	1	high school	Zone 5	1	1	Empiric/firstline
Unchecked	Unchecked	Unchecked	Unchecked	Unchecked	Unchecked	Unchecked	Unchecked	Unchecked	Unchecked	Unchecked	Unchecked	Unchecked	Unchecked	Checked	Unchecked	0	Unchecked	Unchecked	4	Male	2	Checked	Unchecked	Unchecked	Unchecked	Checked	No	Normal	0	0	1	0	No	No	0	0	1	No	No	No	0	1	0	2	high school	Dense Zones	1	1	Empiric/firstline
Unchecked	Unchecked	Unchecked	Unchecked	Unchecked	Unchecked	Unchecked	Unchecked	Unchecked	Unchecked	Unchecked	Unchecked	Unchecked	Unchecked	Checked	Unchecked	0	Unchecked	Unchecked	5	Male	3	Unchecked	Checked	Unchecked	Unchecked	Unchecked	No	Normal	0	0	0	0	Yes	No	0	0	0	No	No	No	0	2	0	1	high school	Zone 5	1	1	Empiric/firstline
Unchecked	Unchecked	Unchecked	Unchecked	Unchecked	Unchecked	Unchecked	Unchecked	Unchecked	Unchecked	Unchecked	Unchecked	Unchecked	Unchecked	Checked	Unchecked	0	Unchecked	Unchecked	7	Female	2	Unchecked	Checked	Unchecked	Unchecked	Unchecked	No	Normal	0	0	0	0	No	No	0	0	0	No	No	No	0	2	0	2	< hs	Dense Zones	0	1	Empiric/firstline
Unchecked	Unchecked	Unchecked	Unchecked	Unchecked	Unchecked	Unchecked	Unchecked	Unchecked	Unchecked	Unchecked	Unchecked	Unchecked	Unchecked	Checked	Unchecked	0	Unchecked	Unchecked	6	Female	3	Checked	Checked	Unchecked	Unchecked	Unchecked	Yes	Normal	0	0	0	0	No	No	0	1	0	No	No	No	0	3	0	2	high school	Zone 5	0	1	Empiric/firstline
Unchecked	Unchecked	Unchecked	Unchecked	Unchecked	Unchecked	Unchecked	Unchecked	Unchecked	Unchecked	Unchecked	Unchecked	Unchecked	Unchecked	Checked	Unchecked	0	Unchecked	Unchecked	6	Male	3	Unchecked	Checked	Unchecked	Unchecked	Unchecked	No	Normal	0	0	0	0	No	No	0	0	0	No	No	No	1	2	0	2	> hs	Dense Zones	0	1	Empiric/firstline
Unchecked	Unchecked	Unchecked	Unchecked	Unchecked	Unchecked	Unchecked	Unchecked	Unchecked	Unchecked	Unchecked	Unchecked	Unchecked	Unchecked	Checked	Unchecked	0	Unchecked	Unchecked	6	Male	3	Unchecked	Checked	Unchecked	Unchecked	Unchecked	Yes		0	0	0	0	No	No	0	0	0	No	No	No	0	3	0	3	high school	Zone 5	0	1	Empiric/firstline
Unchecked	Unchecked	Unchecked	Unchecked	Unchecked	Unchecked	Unchecked	Unchecked	Unchecked	Unchecked	Unchecked	Unchecked	Unchecked	Unchecked	Checked	Unchecked	0	Unchecked	Unchecked	5	Male	4	Unchecked	Checked	Unchecked	Unchecked	Unchecked	No	Normal	1	0	1	1	No	No	0	0	0	No	No	No	0	1	0	2	high school	Zone 1 & 6	1	1	Empiric/firstline
Unchecked	Unchecked	Unchecked	Unchecked	Unchecked	Unchecked	Unchecked	Unchecked	Unchecked	Unchecked	Unchecked	Unchecked	Unchecked	Unchecked	Checked	Unchecked	0	Unchecked	Unchecked	7	Male	4	Unchecked	Checked	Unchecked	Unchecked	Unchecked	No	Normal	0	0	0	0	No	No	0	0	0	No	No	No	0	1	0	1	< hs	Zone 5	0	1	Empiric/firstline
Unchecked	Unchecked	Unchecked	Unchecked	Unchecked	Unchecked	Unchecked	Unchecked	Unchecked	Unchecked	Unchecked	Unchecked	Unchecked	Unchecked	Checked	Unchecked	0	Unchecked	Unchecked	7	Male	3	Unchecked	Checked	Unchecked	Unchecked	Unchecked	No	Normal	0	0	0	0	No	Yes	0	0	0	No	No	Yes	0	2	1	2	high school	Zone 1 & 6	1	1	Empiric/firstline
Unchecked	Unchecked	Unchecked	Unchecked	Unchecked	Unchecked	Unchecked	Unchecked	Unchecked	Unchecked	Unchecked	Unchecked	Unchecked	Unchecked	Checked	Unchecked	0	Unchecked	Unchecked	7	Male	3	Unchecked	Checked	Unchecked	Unchecked	Unchecked	No		0	0	0	0	No	No	0	0	0	No	No	No	0	2	0	2	> hs	Zone 1 & 6	0	1	Empiric/firstline
Unchecked	Unchecked	Unchecked	Unchecked	Unchecked	Unchecked	Unchecked	Unchecked	Unchecked	Unchecked	Unchecked	Unchecked	Unchecked	Unchecked	Checked	Unchecked	0	Unchecked	Unchecked	7	Female	3	Unchecked	Unchecked	Unchecked	Unchecked	Checked	Yes	Normal	1	0	1	0	No	No	0	0	0	No	No	No	0	1	0	2	< hs	Zone 1 & 6	1	1	Empiric/firstline
Unchecked	Unchecked	Unchecked	Unchecked	Unchecked	Unchecked	Unchecked	Unchecked	Unchecked	Unchecked	Unchecked	Unchecked	Unchecked	Unchecked	Checked	Unchecked	0	Unchecked	Unchecked	7	Male	4	Unchecked	Checked	Unchecked	Unchecked	Unchecked	Yes	Normal	0	0	1	0	No	No	1	0	0	No	No	No	0	1	0	2	high school	Zone 1 & 6	1	1	Empiric/firstline
Unchecked	Unchecked	Unchecked	Unchecked	Unchecked	Unchecked	Unchecked	Unchecked	Unchecked	Unchecked	Unchecked	Unchecked	Unchecked	Unchecked	Checked	Unchecked	0	Unchecked	Unchecked	2	Male	4	Unchecked	Unchecked	Unchecked	Unchecked	Unchecked	No		0	0	0	0	No	No	0	0	0	No	No	No	0	2	0	2	< hs	Zone 1 & 6	0	1	Empiric/firstline
Unchecked	Unchecked	Unchecked	Unchecked	Unchecked	Unchecked	Unchecked	Unchecked	Unchecked	Unchecked	Unchecked	Unchecked	Unchecked	Unchecked	Checked	Unchecked	0	Unchecked	Unchecked	7	Male	3	Unchecked	Checked	Unchecked	Unchecked	Checked	No		0	0	1	0	No	No	0	0	0	No	No	Yes	0	1	1	2	high school	Dense Zones	1	1	Empiric/firstline
Unchecked	Unchecked	Unchecked	Unchecked	Unchecked	Unchecked	Unchecked	Unchecked	Unchecked	Unchecked	Unchecked	Unchecked	Unchecked	Unchecked	Checked	Unchecked	0	Unchecked	Unchecked	10	Male	4	Unchecked	Unchecked	Unchecked	Unchecked	Checked	No	Normal	0	0	0	0	No	No	0	0	1	No	No	No	0	1	0	1	high school	Zone 1 & 6	0	1	Empiric/firstline
Unchecked	Unchecked	Unchecked	Unchecked	Unchecked	Unchecked	Unchecked	Unchecked	Unchecked	Unchecked	Unchecked	Unchecked	Unchecked	Unchecked	Checked	Unchecked	0	Unchecked	Unchecked	9	Male	3	Unchecked	Checked	Unchecked	Unchecked	Unchecked	No	Normal	0	0	0	0	No	No	0	0	0	Yes	No	No	0	2	1	1	high school	Zone 1 & 6	0	1	Empiric/firstline
Unchecked	Unchecked	Unchecked	Unchecked	Unchecked	Unchecked	Unchecked	Unchecked	Unchecked	Unchecked	Unchecked	Unchecked	Unchecked	Unchecked	Checked	Unchecked	0	Unchecked	Unchecked	6	Female	3	Checked	Checked	Unchecked	Unchecked	Unchecked	No	Normal	0	1	0	0	No	No	1	0	0	No	No	No	0	1	0	3	< hs	Dense Zones	1	1	Empiric/firstline
Unchecked	Unchecked	Unchecked	Unchecked	Unchecked	Unchecked	Unchecked	Unchecked	Unchecked	Unchecked	Unchecked	Unchecked	Unchecked	Unchecked	Checked	Unchecked	0	Unchecked	Unchecked	5	Male	2	Unchecked	Checked	Unchecked	Unchecked	Unchecked	No	Normal	0	0	0	0	No	No	0	1	0	No	No	No	0	3	0	1	high school	Zone 1 & 6	0	1	Empiric/firstline
Unchecked	Unchecked	Unchecked	Unchecked	Unchecked	Unchecked	Unchecked	Unchecked	Unchecked	Unchecked	Unchecked	Unchecked	Unchecked	Unchecked	Checked	Unchecked	0	Unchecked	Unchecked	10	Male	2	Unchecked	Checked	Unchecked	Unchecked	Unchecked	No	Normal	0	0	0	0	No	Yes	0	0	0	No	No	No	0	1	0	1	> hs	Dense Zones	1	1	Empiric/firstline
Unchecked	Unchecked	Unchecked	Unchecked	Unchecked	Unchecked	Unchecked	Unchecked	Unchecked	Unchecked	Unchecked	Unchecked	Unchecked	Unchecked	Checked	Unchecked	0	Unchecked	Unchecked	2	Male	4	Unchecked	Unchecked	Unchecked	Unchecked	Unchecked	No	Normal	0	0	0	0	No	No	1	0	0	No	No	No	0	0	0	2	high school	Zone 5	0	1	Expanded coverage
Unchecked	Unchecked	Unchecked	Unchecked	Unchecked	Unchecked	Unchecked	Unchecked	Unchecked	Unchecked	Unchecked	Unchecked	Unchecked	Unchecked	Checked	Unchecked	0	Unchecked	Unchecked	10	Female	3	Unchecked	Checked	Unchecked	Unchecked	Unchecked	No	Normal	0	0	0	0	No	No	0	1	0	No	No	No	1	1	0	2	high school	Zone 5	0	1	Empiric/firstline
Unchecked	Unchecked	Unchecked	Unchecked	Unchecked	Unchecked	Unchecked	Unchecked	Unchecked	Unchecked	Unchecked	Unchecked	Unchecked	Unchecked	Checked	Unchecked	0	Unchecked	Unchecked	5	Male	3	Checked	Unchecked	Unchecked	Checked	Checked	No		0	0	0	0	No	No	0	1	0	No	No	No	0	1	0	2	high school	Dense Zones	0	1	Empiric/firstline
Unchecked	Unchecked	Unchecked	Unchecked	Unchecked	Unchecked	Unchecked	Unchecked	Unchecked	Unchecked	Unchecked	Unchecked	Unchecked	Unchecked	Checked	Unchecked	0	Unchecked	Unchecked	10	Female	3	Checked	Checked	Unchecked	Unchecked	Unchecked	No	Normal	0	0	1	1	No	No	0	0	0	Yes	No	Yes	0	2	1	1	< hs	Zone 5	1	1	Empiric/firstline
Unchecked	Unchecked	Unchecked	Unchecked	Unchecked	Unchecked	Unchecked	Unchecked	Unchecked	Unchecked	Unchecked	Unchecked	Unchecked	Unchecked	Checked	Unchecked	0	Unchecked	Unchecked	6	Female	3	Unchecked	Checked	Unchecked	Unchecked	Unchecked	No	Normal	0	0	0	0	No	No	0	0	0	No	No	No	0	2	0	2	high school	Zone 5	0	1	Empiric/firstline
Unchecked	Unchecked	Unchecked	Unchecked	Unchecked	Unchecked	Unchecked	Unchecked	Unchecked	Unchecked	Unchecked	Unchecked	Unchecked	Unchecked	Checked	Unchecked	0	Unchecked	Unchecked	10	Male	3	Unchecked	Checked	Unchecked	Unchecked	Unchecked	No		0	0	1	1	No	No	0	0	0	No	No	No	0	2	0	1	< hs	Zone 5	1	1	Empiric/firstline
Unchecked	Unchecked	Unchecked	Unchecked	Unchecked	Unchecked	Unchecked	Unchecked	Unchecked	Unchecked	Unchecked	Unchecked	Unchecked	Unchecked	Checked	Unchecked	0	Unchecked	Unchecked	6	Female	3	Unchecked	Checked	Unchecked	Unchecked	Unchecked	No	Normal	0	0	0	0	No	No	0	0	0	No	No	No	0	2	0	2	high school	Zone 1 & 6	0	1	Empiric/firstline
Unchecked	Unchecked	Unchecked	Unchecked	Unchecked	Unchecked	Unchecked	Unchecked	Unchecked	Unchecked	Unchecked	Unchecked	Unchecked	Unchecked	Checked	Unchecked	0	Unchecked	Unchecked	14	Male	4	Unchecked	Checked	Unchecked	Unchecked	Unchecked	No		0	0	1	0	No	No	0	0	0	No	No	No	0	3	0	3	high school	Zone 1 & 6	1	1	Expanded coverage
Unchecked	Unchecked	Unchecked	Unchecked	Unchecked	Unchecked	Unchecked	Unchecked	Unchecked	Unchecked	Unchecked	Unchecked	Unchecked	Unchecked	Checked	Unchecked	0	Unchecked	Unchecked	9	Female	3	Checked	Checked	Unchecked	Unchecked	Unchecked	Yes	Normal	1	0	0	0	No	No	0	0	0	No	No	Yes	0	1	1	3	< hs	Dense Zones	1	1	Empiric/firstline
Unchecked	Unchecked	Unchecked	Unchecked	Unchecked	Unchecked	Unchecked	Unchecked	Unchecked	Unchecked	Unchecked	Unchecked	Unchecked	Unchecked	Checked	Unchecked	0	Unchecked	Unchecked	12	Male	2	Unchecked	Unchecked	Unchecked	Unchecked	Unchecked	No	Normal	1	0	1	0	No	No	0	0	1	No	No	No	0	1	0	2	< hs	Zone 5	1	1	Empiric/firstline
Unchecked	Unchecked	Unchecked	Unchecked	Unchecked	Unchecked	Unchecked	Unchecked	Unchecked	Unchecked	Unchecked	Unchecked	Unchecked	Unchecked	Checked	Unchecked	0	Unchecked	Unchecked	5	Female	4	Checked	Checked	Unchecked	Unchecked	Unchecked	No	Normal	0	0	1	0	No	No	0	0	0	No	No	No	0	1	0	2	> hs	Zone 1 & 6	1	1	Empiric/firstline
Unchecked	Unchecked	Unchecked	Unchecked	Unchecked	Unchecked	Unchecked	Checked	Unchecked	Unchecked	Unchecked	Unchecked	Unchecked	Unchecked	Unchecked	Unchecked	0	Unchecked	Unchecked	2	Female	3	Unchecked	Checked	Unchecked	Unchecked	Unchecked	No		0	0	1	0	No	No	0	0	0	No	No	No	0	14	0	1	< hs	Dense Zones	1	1	Macrolides
Unchecked	Unchecked	Unchecked	Unchecked	Unchecked	Unchecked	Unchecked	Unchecked	Unchecked	Unchecked	Unchecked	Unchecked	Unchecked	Unchecked	Checked	Unchecked	0	Unchecked	Unchecked	10	Male	4	Unchecked	Checked	Unchecked	Unchecked	Unchecked	No		0	0	0	0	No	No	0	0	0	No	No	No	0	1	0	2	< hs	Zone 5	0	1	Empiric/firstline
Unchecked	Unchecked	Unchecked	Unchecked	Unchecked	Unchecked	Unchecked	Unchecked	Unchecked	Unchecked	Unchecked	Unchecked	Unchecked	Unchecked	Checked	Unchecked	0	Unchecked	Unchecked	2	Female	3	Unchecked	Checked	Unchecked	Unchecked	Unchecked	No		0	0	1	0	No	No	0	0	0	No	No	No	0	3	0	1	high school	Dense Zones	1	1	Empiric/firstline
Unchecked	Unchecked	Unchecked	Unchecked	Unchecked	Unchecked	Unchecked	Unchecked	Unchecked	Unchecked	Unchecked	Unchecked	Unchecked	Unchecked	Checked	Unchecked	0	Unchecked	Unchecked	7	Male	3	Unchecked	Checked	Unchecked	Unchecked	Unchecked	Yes	Normal	0	0	0	0	No	No	0	0	0	No	No	No	0	0	0	3	high school	Zone 5	0	1	Empiric/firstline
Unchecked	Unchecked	Unchecked	Unchecked	Unchecked	Unchecked	Checked	Unchecked	Unchecked	Unchecked	Unchecked	Unchecked	Unchecked	Unchecked	Unchecked	Unchecked	0	Unchecked	Unchecked	2	Female	3	Unchecked	Checked	Unchecked	Unchecked	Unchecked	Yes		0	0	0	0	No	No	0	0	0	No	No	No	0	9	0	1	high school	Dense Zones	0	1	Empiric/firstline
Unchecked	Unchecked	Unchecked	Unchecked	Unchecked	Unchecked	Unchecked	Unchecked	Unchecked	Unchecked	Unchecked	Unchecked	Unchecked	Unchecked	Checked	Unchecked	0	Unchecked	Unchecked	1	Female	3	Unchecked	Unchecked	Unchecked	Unchecked	Unchecked	No		0	0	0	0	No	No	1	1	0	No	No	No	0	1	0	1	high school	Zone 1 & 6	0	1	Empiric/firstline
Unchecked	Unchecked	Unchecked	Unchecked	Unchecked	Unchecked	Unchecked	Unchecked	Unchecked	Unchecked	Unchecked	Unchecked	Unchecked	Unchecked	Checked	Unchecked	0	Unchecked	Unchecked	23	Male	3	Checked	Unchecked	Unchecked	Unchecked	Checked	No	Normal	1	0	1	1	No	No	0	0	1	No	No	No	0	1	0	3	> hs	Zone 1 & 6	1	1	Expanded coverage
Unchecked	Unchecked	Unchecked	Unchecked	Unchecked	Unchecked	Unchecked	Unchecked	Unchecked	Unchecked	Unchecked	Unchecked	Unchecked	Unchecked	Checked	Unchecked	0	Unchecked	Unchecked	9	Male	3	Unchecked	Checked	Unchecked	Unchecked	Unchecked	No	Normal	0	0	1	0	No	No	0	0	0	No	No	No	0	2	0	1	< hs	Dense Zones	1	1	Empiric/firstline
Unchecked	Unchecked	Unchecked	Unchecked	Unchecked	Unchecked	Unchecked	Unchecked	Unchecked	Unchecked	Unchecked	Unchecked	Unchecked	Unchecked	Checked	Unchecked	0	Unchecked	Unchecked	7	Male	4	Unchecked	Checked	Unchecked	Unchecked	Unchecked	No	Normal	0	0	0	0	No	No	0	0	0	No	No	Yes	0	1	1	3	> hs	Zone 1 & 6	0	1	Empiric/firstline
Unchecked	Unchecked	Unchecked	Unchecked	Unchecked	Unchecked	Unchecked	Checked	Unchecked	Unchecked	Unchecked	Unchecked	Unchecked	Unchecked	Unchecked	Unchecked	0	Unchecked	Unchecked	7	Male	3	Unchecked	Checked	Unchecked	Unchecked	Unchecked	No	Normal	0	1	1	0	No	No	0	0	0	Yes	No	No	0	15	1	1	high school	Dense Zones	1	1	Empiric/firstline
Unchecked	Unchecked	Unchecked	Unchecked	Unchecked	Unchecked	Unchecked	Unchecked	Unchecked	Unchecked	Unchecked	Unchecked	Unchecked	Unchecked	Checked	Unchecked	0	Unchecked	Unchecked	2	Male	3	Unchecked	Unchecked	Unchecked	Unchecked	Unchecked	No	Normal	0	0	1	1	No	No	0	0	0	No	No	No	0	2	0	2	high school	Zone 1 & 6	1	1	Empiric/firstline
Unchecked	Unchecked	Unchecked	Unchecked	Unchecked	Unchecked	Unchecked	Unchecked	Unchecked	Unchecked	Unchecked	Unchecked	Unchecked	Unchecked	Checked	Unchecked	0	Unchecked	Unchecked	8	Female	4	Unchecked	Checked	Unchecked	Unchecked	Unchecked	No		0	0	1	0	No	No	0	0	0	No	No	No	0	2	0	2	high school	Zone 5	1	1	Empiric/firstline
Unchecked	Unchecked	Unchecked	Unchecked	Unchecked	Unchecked	Unchecked	Unchecked	Unchecked	Unchecked	Unchecked	Unchecked	Unchecked	Unchecked	Checked	Unchecked	0	Unchecked	Unchecked	7	Female	3	Unchecked	Unchecked	Unchecked	Unchecked	Unchecked	No		0	0	0	0	No	No	0	0	0	No	No	No	0	0	0	3	< hs	Zone 1 & 6	0	1	Expanded coverage
Unchecked	Unchecked	Unchecked	Unchecked	Unchecked	Unchecked	Unchecked	Unchecked	Unchecked	Unchecked	Unchecked	Unchecked	Unchecked	Unchecked	Checked	Unchecked	0	Unchecked	Unchecked	9	Male	3	Checked	Unchecked	Unchecked	Unchecked	Checked	Yes		1	0	0	0	No	No	1	0	0	No	No	No	0	1	0	2	< hs	Zone 5	1	1	Empiric/firstline
Unchecked	Unchecked	Unchecked	Unchecked	Unchecked	Unchecked	Unchecked	Unchecked	Unchecked	Unchecked	Unchecked	Unchecked	Unchecked	Unchecked	Checked	Unchecked	0	Unchecked	Unchecked	8	Male	3	Unchecked	Checked	Unchecked	Unchecked	Unchecked	No	Normal	0	0	1	0	No	No	0	0	0	No	No	No	0	2	0	2	high school	Dense Zones	1	1	Empiric/firstline
Unchecked	Unchecked	Unchecked	Unchecked	Unchecked	Unchecked	Unchecked	Unchecked	Unchecked	Unchecked	Unchecked	Unchecked	Unchecked	Unchecked	Checked	Unchecked	0	Unchecked	Unchecked	1	Male	4	Unchecked	Checked	Unchecked	Unchecked	Unchecked	No	Normal	0	0	0	0	No	No	0	0	0	No	No	Yes	0	3	1	1	high school	Zone 1 & 6	0	1	Empiric/firstline
Unchecked	Unchecked	Unchecked	Unchecked	Unchecked	Unchecked	Unchecked	Unchecked	Unchecked	Unchecked	Unchecked	Unchecked	Unchecked	Unchecked	Checked	Unchecked	0	Unchecked	Unchecked	5	Female	4	Unchecked	Checked	Unchecked	Unchecked	Unchecked	No	Normal	0	0	1	0	No	No	0	0	0	No	No	No	0	1	0	2	< hs	Dense Zones	1	1	Empiric/firstline
Unchecked	Unchecked	Unchecked	Unchecked	Unchecked	Unchecked	Unchecked	Unchecked	Unchecked	Unchecked	Unchecked	Unchecked	Unchecked	Unchecked	Checked	Unchecked	0	Unchecked	Unchecked	4	Male	3	Unchecked	Checked	Unchecked	Unchecked	Unchecked	No		0	0	0	0	No	No	0	0	0	No	No	No	0	2	0	2	> hs	Dense Zones	0	1	Empiric/firstline
Unchecked	Unchecked	Unchecked	Unchecked	Unchecked	Unchecked	Unchecked	Unchecked	Unchecked	Unchecked	Unchecked	Unchecked	Unchecked	Unchecked	Checked	Unchecked	0	Unchecked	Unchecked	7	Female	3	Checked	Checked	Unchecked	Unchecked	Checked	No	Normal	0	0	1	0	No	No	0	0	0	No	No	No	0	2	0	1	> hs	Zone 5	1	1	Empiric/firstline
Unchecked	Unchecked	Unchecked	Unchecked	Unchecked	Unchecked	Unchecked	Unchecked	Unchecked	Unchecked	Unchecked	Unchecked	Unchecked	Unchecked	Checked	Unchecked	0	Unchecked	Unchecked	10	Female	3	Unchecked	Unchecked	Unchecked	Unchecked	Unchecked	No		0	0	0	0	No	No	0	0	1	No	No	No	0	1	0	1	high school	Dense Zones	0	1	Empiric/firstline
Unchecked	Unchecked	Unchecked	Unchecked	Unchecked	Unchecked	Unchecked	Unchecked	Unchecked	Unchecked	Unchecked	Unchecked	Unchecked	Unchecked	Checked	Unchecked	0	Unchecked	Unchecked	7	Male	3	Unchecked	Checked	Unchecked	Unchecked	Unchecked	No	Normal	0	0	1	0	No	No	0	0	0	No	No	No	0	2	0	3	high school	Zone 5	1	1	Empiric/firstline
Unchecked	Unchecked	Unchecked	Unchecked	Unchecked	Unchecked	Unchecked	Unchecked	Unchecked	Unchecked	Unchecked	Unchecked	Unchecked	Unchecked	Checked	Unchecked	0	Unchecked	Unchecked	7	Male	3	Unchecked	Unchecked	Unchecked	Unchecked	Unchecked	No	Normal	0	0	0	0	No	No	1	0	0	No	No	No	0	1	0	3	high school	Zone 1 & 6	0	1	Macrolides
Unchecked	Unchecked	Unchecked	Unchecked	Unchecked	Unchecked	Unchecked	Unchecked	Unchecked	Unchecked	Unchecked	Unchecked	Unchecked	Unchecked	Checked	Unchecked	0	Unchecked	Unchecked	9	Male	2	Unchecked	Unchecked	Unchecked	Unchecked	Unchecked	No	Normal	1	0	1	0	No	No	0	0	0	No	No	No	0	2	0	2	< hs	Dense Zones	1	1	Empiric/firstline
Unchecked	Unchecked	Unchecked	Unchecked	Unchecked	Unchecked	Unchecked	Checked	Unchecked	Unchecked	Unchecked	Unchecked	Unchecked	Unchecked	Unchecked	Unchecked	0	Unchecked	Unchecked	4	Male	3	Unchecked	Unchecked	Unchecked	Unchecked	Unchecked	Yes	Abnormal	1	0	0	1	No	No	0	0	0	No	No	No	0	14	0	1	< hs	Zone 1 & 6	1	1	Empiric/firstline
Unchecked	Unchecked	Unchecked	Unchecked	Unchecked	Unchecked	Unchecked	Unchecked	Unchecked	Unchecked	Unchecked	Unchecked	Unchecked	Unchecked	Checked	Unchecked	0	Unchecked	Unchecked	7	Male	2	Unchecked	Checked	Unchecked	Unchecked	Unchecked	No	Normal	0	0	0	0	No	No	0	0	0	No	No	No	0	1	0	2	< hs	Zone 1 & 6	0	1	Empiric/firstline
Unchecked	Unchecked	Unchecked	Unchecked	Unchecked	Unchecked	Unchecked	Unchecked	Unchecked	Unchecked	Unchecked	Unchecked	Unchecked	Unchecked	Checked	Unchecked	0	Unchecked	Unchecked	7	Male	3	Unchecked	Unchecked	Unchecked	Unchecked	Checked	No	Normal	0	0	0	0	No	No	0	0	0	No	No	No	0	1	0	3	high school	Dense Zones	0	1	Empiric/firstline
Unchecked	Unchecked	Unchecked	Unchecked	Unchecked	Unchecked	Unchecked	Unchecked	Unchecked	Unchecked	Unchecked	Unchecked	Unchecked	Unchecked	Checked	Unchecked	0	Unchecked	Unchecked	11	Male	3	Unchecked	Checked	Unchecked	Unchecked	Unchecked	No	Normal	0	0	0	0	No	Yes	0	0	0	No	No	Yes	0	1	1	3	< hs	Zone 1 & 6	1	1	Empiric/firstline
Unchecked	Unchecked	Unchecked	Unchecked	Unchecked	Unchecked	Unchecked	Unchecked	Unchecked	Unchecked	Unchecked	Unchecked	Unchecked	Unchecked	Checked	Unchecked	0	Unchecked	Unchecked	10	Female	3	Checked	Checked	Unchecked	Unchecked	Unchecked	No	Normal	0	0	1	0	No	No	0	0	0	No	No	No	0	3	0	3	high school	Zone 5	1	1	Empiric/firstline
Unchecked	Unchecked	Unchecked	Unchecked	Unchecked	Unchecked	Unchecked	Unchecked	Unchecked	Unchecked	Unchecked	Unchecked	Unchecked	Unchecked	Checked	Unchecked	0	Unchecked	Unchecked	6	Female	2	Unchecked	Checked	Unchecked	Unchecked	Unchecked	No		0	0	1	0	No	No	0	0	0	No	No	No	0	2	0	2	< hs	Dense Zones	1	1	Empiric/firstline
Unchecked	Unchecked	Unchecked	Unchecked	Unchecked	Unchecked	Unchecked	Unchecked	Unchecked	Unchecked	Unchecked	Unchecked	Unchecked	Unchecked	Checked	Unchecked	0	Unchecked	Unchecked	5	Male	2	Unchecked	Unchecked	Unchecked	Unchecked	Unchecked	Yes	Normal	0	0	0	0	No	No	0	0	0	No	No	No	0	1	0	2	< hs	Dense Zones	0	1	Empiric/firstline
Unchecked	Unchecked	Unchecked	Unchecked	Unchecked	Unchecked	Unchecked	Unchecked	Unchecked	Unchecked	Unchecked	Unchecked	Unchecked	Unchecked	Checked	Unchecked	0	Unchecked	Unchecked	12	Female	2	Unchecked	Checked	Unchecked	Unchecked	Unchecked	No		0	0	0	0	No	No	0	1	0	No	No	No	0	1	0	2	high school	Zone 1 & 6	0	1	Empiric/firstline
Unchecked	Unchecked	Unchecked	Unchecked	Unchecked	Unchecked	Unchecked	Unchecked	Unchecked	Unchecked	Unchecked	Unchecked	Unchecked	Unchecked	Checked	Unchecked	0	Unchecked	Unchecked	3	Female	4	Checked	Unchecked	Unchecked	Unchecked	Checked	No	Normal	1	0	1	0	No	No	0	0	0	No	No	No	0	1	0	1	< hs	Dense Zones	1	1	Empiric/firstline
Unchecked	Unchecked	Unchecked	Unchecked	Unchecked	Unchecked	Unchecked	Unchecked	Unchecked	Unchecked	Unchecked	Unchecked	Unchecked	Unchecked	Checked	Unchecked	0	Unchecked	Unchecked	2	Male	2	Unchecked	Checked	Unchecked	Unchecked	Unchecked	No	Normal	1	0	1	0	Yes	No	0	0	0	No	No	No	0	2	0	1	> hs	Dense Zones	1	1	Empiric/firstline
Unchecked	Unchecked	Unchecked	Unchecked	Unchecked	Unchecked	Unchecked	Unchecked	Unchecked	Unchecked	Unchecked	Unchecked	Unchecked	Unchecked	Checked	Unchecked	0	Unchecked	Unchecked	10	Male	3	Checked	Checked	Unchecked	Unchecked	Checked	No	Abnormal	0	1	0	0	No	No	0	0	0	No	No	No	0	1	0	2	< hs	Zone 1 & 6	1	1	Empiric/firstline
Unchecked	Unchecked	Unchecked	Unchecked	Unchecked	Unchecked	Unchecked	Unchecked	Unchecked	Unchecked	Unchecked	Unchecked	Unchecked	Unchecked	Checked	Unchecked	0	Unchecked	Unchecked	7	Female	3	Unchecked	Checked	Unchecked	Unchecked	Unchecked	No	Normal	0	0	0	0	No	No	0	0	0	No	No	No	0	0	0	2	high school	Dense Zones	0	1	Empiric/firstline
Unchecked	Unchecked	Unchecked	Unchecked	Unchecked	Unchecked	Checked	Unchecked	Unchecked	Unchecked	Unchecked	Unchecked	Unchecked	Unchecked	Unchecked	Unchecked	0	Unchecked	Unchecked	1	Male	3	Unchecked	Checked	Unchecked	Unchecked	Unchecked	No	Normal	0	0	1	0	No	No	0	0	0	No	No	No	0	11	0	2	high school	Zone 1 & 6	1	1	Empiric/firstline
Unchecked	Unchecked	Unchecked	Unchecked	Unchecked	Unchecked	Unchecked	Checked	Unchecked	Unchecked	Unchecked	Unchecked	Unchecked	Unchecked	Unchecked	Unchecked	0	Unchecked	Unchecked	2	Male	1	Checked	Checked	Unchecked	Unchecked	Unchecked	No	Normal	0	0	1	0	No	No	0	1	0	No	No	No	0	15	0	0	< hs	Dense Zones	1	0	None prescribed
Unchecked	Unchecked	Unchecked	Unchecked	Unchecked	Unchecked	Unchecked	Unchecked	Unchecked	Unchecked	Unchecked	Unchecked	Unchecked	Unchecked	Checked	Unchecked	0	Unchecked	Unchecked	15	Male	3	Checked	Unchecked	Unchecked	Unchecked	Checked	Yes	Abnormal	1	0	1	0	No	No	1	0	0	No	No	No	0	2	0	2	high school	Zone 1 & 6	1	1	Macrolides
Unchecked	Unchecked	Unchecked	Unchecked	Unchecked	Unchecked	Unchecked	Unchecked	Unchecked	Unchecked	Unchecked	Unchecked	Unchecked	Unchecked	Checked	Unchecked	0	Unchecked	Unchecked	8	Female	2	Unchecked	Unchecked	Unchecked	Unchecked	Checked	No	Normal	0	0	0	0	No	No	0	0	1	No	No	No	0	1	0	2	< hs	Zone 5	0	1	Empiric/firstline
Unchecked	Unchecked	Unchecked	Unchecked	Unchecked	Unchecked	Unchecked	Unchecked	Unchecked	Unchecked	Unchecked	Unchecked	Unchecked	Unchecked	Checked	Unchecked	0	Unchecked	Unchecked	3	Female	3	Unchecked	Checked	Unchecked	Unchecked	Unchecked	No	Normal	0	0	0	0	No	No	0	0	0	No	No	No	0	0	0	2	high school	Zone 1 & 6	0	1	Expanded coverage
Unchecked	Unchecked	Unchecked	Unchecked	Unchecked	Unchecked	Unchecked	Unchecked	Unchecked	Unchecked	Unchecked	Unchecked	Unchecked	Unchecked	Checked	Unchecked	0	Unchecked	Unchecked	10	Male	4	Unchecked	Checked	Unchecked	Unchecked	Unchecked	No	Normal	0	0	1	0	No	No	0	1	0	Yes	No	No	0	3	1	1	high school	Dense Zones	1	1	Empiric/firstline
Unchecked	Unchecked	Unchecked	Unchecked	Unchecked	Unchecked	Unchecked	Unchecked	Unchecked	Unchecked	Unchecked	Unchecked	Unchecked	Unchecked	Checked	Unchecked	0	Unchecked	Unchecked	8	Male	4	Unchecked	Checked	Unchecked	Unchecked	Unchecked	No	Normal	0	0	0	0	Yes	No	0	0	0	No	No	No	0	2	0	1	high school	Dense Zones	1	1	Empiric/firstline
Unchecked	Unchecked	Unchecked	Unchecked	Unchecked	Unchecked	Unchecked	Unchecked	Unchecked	Unchecked	Unchecked	Unchecked	Unchecked	Unchecked	Checked	Unchecked	0	Unchecked	Unchecked	6	Male	3	Unchecked	Checked	Unchecked	Unchecked	Unchecked	Yes	Normal	0	0	0	0	No	No	0	0	0	No	No	No	0	2	0	3	high school	Dense Zones	0	1	Empiric/firstline
Unchecked	Unchecked	Unchecked	Unchecked	Unchecked	Unchecked	Unchecked	Unchecked	Unchecked	Unchecked	Unchecked	Unchecked	Unchecked	Unchecked	Checked	Unchecked	0	Unchecked	Unchecked	7	Male	3	Unchecked	Checked	Unchecked	Unchecked	Unchecked	No	Normal	0	0	0	0	No	No	0	0	0	No	No	Yes	0	1	1	2	< hs	Zone 1 & 6	0	1	Empiric/firstline
Unchecked	Unchecked	Unchecked	Unchecked	Unchecked	Unchecked	Unchecked	Unchecked	Unchecked	Unchecked	Unchecked	Unchecked	Unchecked	Unchecked	Checked	Unchecked	0	Unchecked	Unchecked	9	Male	4	Unchecked	Checked	Unchecked	Unchecked	Unchecked	No	Normal	0	0	0	0	No	No	0	0	0	No	No	No	0	0	0	2	high school	Zone 1 & 6	0	1	Empiric/firstline
Unchecked	Unchecked	Unchecked	Unchecked	Unchecked	Unchecked	Unchecked	Checked	Unchecked	Unchecked	Unchecked	Unchecked	Unchecked	Unchecked	Unchecked	Unchecked	0	Unchecked	Unchecked	1	Male	4	Unchecked	Checked	Unchecked	Unchecked	Unchecked	No	Normal	0	0	0	0	No	No	0	0	0	No	No	No	0	7	0	0	high school	Dense Zones	0	0	None prescribed
Unchecked	Unchecked	Unchecked	Unchecked	Unchecked	Unchecked	Unchecked	Unchecked	Unchecked	Unchecked	Unchecked	Unchecked	Unchecked	Unchecked	Checked	Unchecked	0	Unchecked	Unchecked	5	Male	3	Unchecked	Checked	Unchecked	Unchecked	Unchecked	No	Normal	0	0	0	0	No	No	0	0	0	No	No	No	0	0	0	3	high school	Zone 5	0	1	Empiric/firstline
Unchecked	Unchecked	Unchecked	Unchecked	Unchecked	Unchecked	Unchecked	Unchecked	Unchecked	Unchecked	Unchecked	Unchecked	Unchecked	Unchecked	Checked	Unchecked	0	Unchecked	Unchecked	5	Male	3	Unchecked	Checked	Unchecked	Unchecked	Unchecked	Yes		0	0	1	0	No	No	1	0	0	No	No	No	0	2	0	0	> hs	Dense Zones	1	0	None prescribed
Unchecked	Unchecked	Unchecked	Unchecked	Unchecked	Unchecked	Unchecked	Unchecked	Unchecked	Unchecked	Unchecked	Unchecked	Unchecked	Unchecked	Checked	Unchecked	0	Unchecked	Unchecked	9	Female	3	Checked	Unchecked	Unchecked	Unchecked	Unchecked	No	Normal	1	0	0	0	No	No	0	0	0	No	No	Yes	0	1	1	2	high school	Dense Zones	1	1	Empiric/firstline
Unchecked	Unchecked	Unchecked	Unchecked	Unchecked	Unchecked	Unchecked	Unchecked	Unchecked	Unchecked	Unchecked	Unchecked	Unchecked	Unchecked	Checked	Unchecked	0	Unchecked	Unchecked	2	Female	3	Unchecked	Checked	Unchecked	Unchecked	Unchecked	No	Normal	0	0	0	0	No	No	1	0	0	No	No	No	0	0	0	2	high school	Dense Zones	0	1	Empiric/firstline
Unchecked	Unchecked	Unchecked	Unchecked	Unchecked	Unchecked	Unchecked	Unchecked	Unchecked	Unchecked	Unchecked	Unchecked	Unchecked	Unchecked	Checked	Unchecked	0	Unchecked	Unchecked	7	Male	3	Unchecked	Unchecked	Unchecked	Unchecked	Unchecked	No	Normal	0	0	0	0	No	No	0	0	0	No	No	No	0	1	0	0	< hs	Zone 1 & 6	0	0	None prescribed
Unchecked	Unchecked	Unchecked	Unchecked	Unchecked	Unchecked	Unchecked	Unchecked	Unchecked	Unchecked	Unchecked	Unchecked	Unchecked	Unchecked	Checked	Unchecked	0	Unchecked	Unchecked	6	Male	3	Checked	Checked	Unchecked	Unchecked	Checked	No	Normal	1	0	0	0	No	No	0	0	0	No	No	No	0	2	0	1	< hs	Zone 5	1	1	Empiric/firstline
Unchecked	Unchecked	Unchecked	Unchecked	Unchecked	Unchecked	Unchecked	Checked	Unchecked	Unchecked	Unchecked	Unchecked	Unchecked	Unchecked	Unchecked	Unchecked	0	Unchecked	Unchecked	2	Female	4	Unchecked	Checked	Unchecked	Unchecked	Unchecked	Yes		0	0	0	0	No	No	0	0	0	No	No	No	0	15	0	0	high school	Zone 5	0	0	None prescribed
Unchecked	Unchecked	Unchecked	Unchecked	Unchecked	Unchecked	Unchecked	Unchecked	Unchecked	Unchecked	Unchecked	Unchecked	Unchecked	Unchecked	Checked	Unchecked	0	Unchecked	Unchecked	1	Male	2	Checked	Unchecked	Unchecked	Unchecked	Checked	No	Abnormal	0	0	1	0	No	No	0	0	0	No	No	No	0	2	0	2	high school	Zone 1 & 6	1	1	Empiric/firstline
Unchecked	Unchecked	Unchecked	Unchecked	Unchecked	Unchecked	Unchecked	Unchecked	Unchecked	Unchecked	Unchecked	Unchecked	Unchecked	Unchecked	Checked	Unchecked	0	Unchecked	Unchecked	8	Male	3	Unchecked	Checked	Unchecked	Unchecked	Unchecked	No		0	0	1	0	No	No	0	0	0	No	No	No	0	2	0	1	< hs	Dense Zones	1	1	Empiric/firstline
Unchecked	Unchecked	Unchecked	Unchecked	Unchecked	Unchecked	Unchecked	Checked	Unchecked	Unchecked	Unchecked	Unchecked	Unchecked	Unchecked	Unchecked	Unchecked	0	Unchecked	Unchecked	5	Male	3	Unchecked	Checked	Unchecked	Unchecked	Checked	Yes		0	0	0	0	No	No	0	0	0	No	No	No	1	12	0	1	< hs	Dense Zones	0	1	Empiric/firstline
Unchecked	Unchecked	Unchecked	Unchecked	Unchecked	Unchecked	Unchecked	Unchecked	Unchecked	Unchecked	Unchecked	Unchecked	Unchecked	Unchecked	Checked	Unchecked	0	Unchecked	Unchecked	7	Female	2	Unchecked	Checked	Unchecked	Unchecked	Unchecked	No	Normal	0	0	0	0	No	No	1	0	0	No	No	No	0	1	0	2	> hs	Zone 1 & 6	0	1	Empiric/firstline
Unchecked	Unchecked	Unchecked	Unchecked	Unchecked	Unchecked	Unchecked	Unchecked	Unchecked	Unchecked	Unchecked	Unchecked	Unchecked	Unchecked	Checked	Unchecked	0	Unchecked	Unchecked	10	Male	4	Unchecked	Checked	Unchecked	Unchecked	Unchecked	No	Normal	0	0	0	0	No	No	0	0	0	No	No	No	0	1	0	3	> hs	Dense Zones	0	1	Expanded coverage
Unchecked	Unchecked	Unchecked	Unchecked	Unchecked	Unchecked	Unchecked	Unchecked	Unchecked	Unchecked	Unchecked	Unchecked	Unchecked	Unchecked	Checked	Unchecked	0	Unchecked	Unchecked	9	Female	3	Unchecked	Checked	Unchecked	Unchecked	Unchecked	No	Normal	0	0	1	0	Yes	No	0	0	0	No	No	Yes	0	2	1	2	< hs	Zone 1 & 6	1	1	Expanded coverage
Unchecked	Unchecked	Unchecked	Unchecked	Unchecked	Unchecked	Unchecked	Unchecked	Unchecked	Unchecked	Unchecked	Unchecked	Unchecked	Unchecked	Checked	Unchecked	0	Unchecked	Unchecked	3	Male	3	Unchecked	Unchecked	Unchecked	Unchecked	Unchecked	No	Normal	0	0	1	0	No	No	0	1	0	No	No	No	0	1	0	2	high school	Zone 5	1	1	Empiric/firstline
Unchecked	Unchecked	Unchecked	Unchecked	Unchecked	Unchecked	Unchecked	Unchecked	Unchecked	Unchecked	Unchecked	Unchecked	Unchecked	Unchecked	Checked	Unchecked	0	Unchecked	Unchecked	21	Male	3	Checked	Unchecked	Unchecked	Unchecked	Checked	No	Normal	0	1	0	0	No	No	0	0	0	No	No	No	0	1	0	3	< hs	Zone 5	1	1	Macrolides
Unchecked	Unchecked	Unchecked	Unchecked	Unchecked	Unchecked	Unchecked	Unchecked	Unchecked	Unchecked	Unchecked	Unchecked	Unchecked	Unchecked	Checked	Unchecked	0	Unchecked	Unchecked	8	Female	4	Unchecked	Checked	Unchecked	Unchecked	Unchecked	No	Normal	0	0	1	0	No	No	0	0	0	No	No	No	0	1	0	2	high school	Zone 5	1	1	Empiric/firstline
Unchecked	Unchecked	Unchecked	Unchecked	Unchecked	Unchecked	Unchecked	Unchecked	Unchecked	Unchecked	Unchecked	Unchecked	Unchecked	Unchecked	Checked	Unchecked	0	Unchecked	Unchecked	5	Male	3	Unchecked	Checked	Unchecked	Unchecked	Checked	Yes	Normal	0	0	0	0	No	Yes	1	0	0	No	No	No	0	0	0	2	< hs	Zone 5	1	1	Empiric/firstline
Unchecked	Unchecked	Unchecked	Unchecked	Unchecked	Unchecked	Unchecked	Unchecked	Unchecked	Unchecked	Unchecked	Unchecked	Unchecked	Unchecked	Checked	Unchecked	0	Unchecked	Unchecked	5	Male	3	Checked	Unchecked	Unchecked	Unchecked	Checked	No	Normal	1	0	0	0	No	No	0	1	0	No	No	No	0	1	0	2	< hs	Zone 1 & 6	1	1	Empiric/firstline
Unchecked	Unchecked	Unchecked	Unchecked	Unchecked	Unchecked	Unchecked	Unchecked	Unchecked	Unchecked	Unchecked	Unchecked	Unchecked	Unchecked	Checked	Unchecked	0	Unchecked	Unchecked	5	Male	3	Checked	Checked	Unchecked	Unchecked	Unchecked	No	Normal	0	1	1	0	No	No	0	0	0	No	No	No	0	3	0	2	high school	Dense Zones	1	1	Empiric/firstline
Unchecked	Unchecked	Unchecked	Unchecked	Unchecked	Unchecked	Unchecked	Checked	Unchecked	Unchecked	Unchecked	Unchecked	Unchecked	Unchecked	Unchecked	Unchecked	0	Unchecked	Unchecked	1	Male	3	Unchecked	Checked	Unchecked	Unchecked	Unchecked	No		0	0	0	0	No	No	0	0	0	No	No	No	0	12	0	1	high school	Dense Zones	0	1	Empiric/firstline
Unchecked	Unchecked	Unchecked	Unchecked	Unchecked	Unchecked	Unchecked	Unchecked	Unchecked	Unchecked	Unchecked	Unchecked	Unchecked	Unchecked	Checked	Unchecked	0	Unchecked	Unchecked	4	Female	2	Unchecked	Unchecked	Unchecked	Unchecked	Unchecked	No	Normal	0	0	0	0	No	No	0	1	0	No	No	No	1	0	0	2	> hs	Dense Zones	0	1	Empiric/firstline
Unchecked	Unchecked	Unchecked	Unchecked	Unchecked	Unchecked	Unchecked	Unchecked	Unchecked	Unchecked	Unchecked	Unchecked	Unchecked	Unchecked	Checked	Unchecked	0	Unchecked	Unchecked	8	Male	2	Unchecked	Checked	Unchecked	Unchecked	Unchecked	No		0	0	0	0	No	No	0	1	0	No	No	No	0	2	0	2	< hs	Zone 1 & 6	0	1	Empiric/firstline
Unchecked	Unchecked	Unchecked	Unchecked	Unchecked	Unchecked	Unchecked	Unchecked	Unchecked	Unchecked	Unchecked	Unchecked	Unchecked	Unchecked	Checked	Unchecked	0	Unchecked	Unchecked	6	Female	3	Unchecked	Checked	Unchecked	Unchecked	Unchecked	Yes	Normal	0	0	1	0	No	No	0	0	0	No	No	Yes	0	2	1	2	< hs	Zone 1 & 6	1	1	Empiric/firstline
Unchecked	Unchecked	Unchecked	Unchecked	Unchecked	Unchecked	Unchecked	Unchecked	Unchecked	Unchecked	Unchecked	Unchecked	Unchecked	Unchecked	Checked	Unchecked	0	Unchecked	Unchecked	8	Male	3	Unchecked	Checked	Unchecked	Unchecked	Unchecked	Yes		0	0	0	0	No	No	0	1	0	No	No	No	0	3	0	0	< hs	Zone 5	0	0	None prescribed
Unchecked	Unchecked	Unchecked	Unchecked	Unchecked	Unchecked	Unchecked	Unchecked	Unchecked	Unchecked	Unchecked	Unchecked	Unchecked	Unchecked	Checked	Unchecked	0	Unchecked	Unchecked	14	Female	4	Checked	Checked	Unchecked	Unchecked	Unchecked	Yes	Normal	1	0	0	0	No	No	0	0	0	No	No	No	0	0	0	3	high school	Zone 5	1	1	Expanded coverage
Unchecked	Unchecked	Unchecked	Unchecked	Unchecked	Unchecked	Unchecked	Unchecked	Unchecked	Unchecked	Unchecked	Unchecked	Unchecked	Unchecked	Checked	Unchecked	0	Unchecked	Unchecked	1	Female	3	Unchecked	Checked	Unchecked	Unchecked	Unchecked	No	Normal	0	0	1	0	No	No	0	0	0	No	No	No	0	2	0	2	high school	Zone 1 & 6	1	1	Empiric/firstline
Unchecked	Unchecked	Unchecked	Unchecked	Unchecked	Unchecked	Unchecked	Unchecked	Unchecked	Unchecked	Unchecked	Unchecked	Unchecked	Unchecked	Checked	Unchecked	0	Unchecked	Unchecked	9	Male	3	Unchecked	Unchecked	Unchecked	Unchecked	Unchecked	No		0	0	0	0	No	No	0	0	0	No	No	No	0	0	0	3	high school	Zone 5	0	1	Expanded coverage
Unchecked	Unchecked	Unchecked	Unchecked	Unchecked	Unchecked	Unchecked	Unchecked	Unchecked	Unchecked	Unchecked	Unchecked	Unchecked	Unchecked	Checked	Unchecked	0	Unchecked	Unchecked	2	Female	2	Unchecked	Unchecked	Unchecked	Unchecked	Unchecked	No		0	0	1	0	No	No	0	1	0	No	No	No	0	1	0	0	< hs	Zone 1 & 6	1	0	None prescribed
Unchecked	Unchecked	Unchecked	Unchecked	Unchecked	Unchecked	Unchecked	Unchecked	Unchecked	Unchecked	Unchecked	Unchecked	Unchecked	Unchecked	Checked	Unchecked	0	Unchecked	Unchecked	5	Male	3	Unchecked	Checked	Unchecked	Unchecked	Unchecked	No	Normal	0	0	0	0	No	No	0	0	0	No	No	No	0	3	0	2	< hs	Dense Zones	0	1	Empiric/firstline
Unchecked	Unchecked	Unchecked	Unchecked	Unchecked	Unchecked	Unchecked	Unchecked	Unchecked	Unchecked	Unchecked	Unchecked	Unchecked	Unchecked	Checked	Unchecked	0	Unchecked	Unchecked	5	Male	4	Unchecked	Checked	Unchecked	Unchecked	Unchecked	No	Normal	0	0	1	0	No	No	0	1	0	No	No	No	1	2	0	2	high school	Zone 5	1	1	Empiric/firstline
Unchecked	Unchecked	Unchecked	Unchecked	Unchecked	Unchecked	Unchecked	Unchecked	Unchecked	Unchecked	Unchecked	Unchecked	Unchecked	Unchecked	Checked	Unchecked	0	Unchecked	Unchecked	6	Female	3	Unchecked	Checked	Unchecked	Unchecked	Unchecked	No	Normal	0	0	1	0	No	No	0	0	0	No	No	No	0	1	0	2	< hs	Zone 1 & 6	1	1	Empiric/firstline
Unchecked	Unchecked	Unchecked	Unchecked	Unchecked	Unchecked	Unchecked	Checked	Unchecked	Unchecked	Unchecked	Unchecked	Unchecked	Unchecked	Unchecked	Unchecked	0	Unchecked	Unchecked	29	Female	3	Unchecked	Checked	Unchecked	Unchecked	Unchecked	No		0	0	0	0	No	Yes	0	0	0	No	No	Yes	1	8	1	2	high school	Zone 1 & 6	1	1	Expanded coverage
Unchecked	Unchecked	Unchecked	Unchecked	Unchecked	Unchecked	Unchecked	Unchecked	Unchecked	Unchecked	Unchecked	Unchecked	Unchecked	Unchecked	Checked	Unchecked	0	Unchecked	Unchecked	7	Male	3	Unchecked	Checked	Unchecked	Unchecked	Unchecked	No	Normal	0	0	1	0	No	No	0	0	0	No	No	No	0	0	0	2	high school	Zone 1 & 6	1	1	Empiric/firstline
Unchecked	Unchecked	Unchecked	Unchecked	Unchecked	Unchecked	Unchecked	Unchecked	Unchecked	Unchecked	Unchecked	Unchecked	Unchecked	Unchecked	Checked	Unchecked	0	Unchecked	Unchecked	15	Female	4	Unchecked	Unchecked	Unchecked	Unchecked	Unchecked	No	Normal	0	0	1	1	Yes	No	0	0	0	No	No	No	0	1	0	2	high school	Dense Zones	1	1	Expanded coverage
Unchecked	Unchecked	Unchecked	Unchecked	Unchecked	Unchecked	Unchecked	Unchecked	Unchecked	Unchecked	Unchecked	Unchecked	Unchecked	Unchecked	Checked	Unchecked	0	Unchecked	Unchecked	17	Female	2	Unchecked	Checked	Unchecked	Unchecked	Unchecked	No		0	0	1	0	No	No	0	0	0	No	No	No	0	2	0	3	high school	Dense Zones	1	1	Empiric/firstline
Unchecked	Unchecked	Unchecked	Unchecked	Unchecked	Unchecked	Unchecked	Unchecked	Unchecked	Unchecked	Unchecked	Unchecked	Unchecked	Unchecked	Checked	Unchecked	0	Unchecked	Unchecked	1	Male	3	Unchecked	Unchecked	Unchecked	Unchecked	Unchecked	No		0	0	0	0	No	No	0	0	0	No	No	No	1	0	0	2	high school	Zone 1 & 6	0	1	Empiric/firstline
Unchecked	Unchecked	Unchecked	Unchecked	Unchecked	Unchecked	Unchecked	Unchecked	Unchecked	Unchecked	Unchecked	Unchecked	Unchecked	Unchecked	Checked	Unchecked	0	Unchecked	Unchecked	7	Male	2	Unchecked	Unchecked	Unchecked	Unchecked	Unchecked	No	Normal	0	0	1	0	No	No	1	1	0	No	No	No	0	0	0	3	high school	Dense Zones	1	1	Empiric/firstline
Unchecked	Unchecked	Unchecked	Unchecked	Unchecked	Unchecked	Unchecked	Unchecked	Unchecked	Unchecked	Unchecked	Unchecked	Unchecked	Unchecked	Checked	Unchecked	0	Unchecked	Unchecked	3	Male	3	Unchecked	Checked	Unchecked	Unchecked	Unchecked	No	Normal	0	0	0	0	No	No	0	0	0	No	No	No	0	2	0	2	< hs	Zone 1 & 6	0	1	Empiric/firstline
Unchecked	Unchecked	Unchecked	Unchecked	Unchecked	Unchecked	Unchecked	Unchecked	Unchecked	Unchecked	Unchecked	Unchecked	Unchecked	Unchecked	Checked	Unchecked	0	Unchecked	Unchecked	5	Male	3	Checked	Checked	Unchecked	Unchecked	Unchecked	No	Abnormal	1	0	0	0	No	No	0	0	0	No	No	No	0	2	0	1	high school	Zone 1 & 6	1	1	Empiric/firstline
Unchecked	Unchecked	Unchecked	Unchecked	Unchecked	Unchecked	Unchecked	Unchecked	Unchecked	Unchecked	Unchecked	Unchecked	Unchecked	Unchecked	Checked	Unchecked	0	Unchecked	Unchecked	8	Male	3	Unchecked	Checked	Unchecked	Unchecked	Unchecked	No	Normal	0	0	0	1	No	No	0	0	0	No	No	No	0	1	0	1	< hs	Zone 5	1	1	Empiric/firstline
Unchecked	Unchecked	Unchecked	Unchecked	Unchecked	Unchecked	Unchecked	Unchecked	Unchecked	Unchecked	Unchecked	Unchecked	Unchecked	Unchecked	Checked	Unchecked	0	Unchecked	Unchecked	7	Female	3	Checked	Checked	Unchecked	Unchecked	Checked	No	Normal	1	0	1	0	No	No	0	0	0	No	No	No	0	0	0	3	high school	Zone 5	1	1	Macrolides
Unchecked	Unchecked	Unchecked	Unchecked	Unchecked	Unchecked	Unchecked	Unchecked	Unchecked	Unchecked	Unchecked	Unchecked	Unchecked	Unchecked	Checked	Unchecked	0	Unchecked	Unchecked	8	Female	3	Unchecked	Checked	Unchecked	Unchecked	Unchecked	Yes	Normal	0	0	0	0	No	No	0	0	0	No	No	Yes	0	0	1	3	high school	Zone 1 & 6	0	1	Empiric/firstline
Unchecked	Unchecked	Unchecked	Unchecked	Unchecked	Unchecked	Unchecked	Unchecked	Unchecked	Unchecked	Unchecked	Unchecked	Unchecked	Unchecked	Checked	Unchecked	0	Unchecked	Unchecked	10	Male	2	Unchecked	Checked	Unchecked	Unchecked	Unchecked	No		0	0	1	1	No	Yes	0	0	0	No	No	Yes	1	2	1	2	> hs	Dense Zones	1	1	Empiric/firstline
Unchecked	Unchecked	Unchecked	Unchecked	Unchecked	Unchecked	Unchecked	Unchecked	Unchecked	Unchecked	Unchecked	Unchecked	Unchecked	Unchecked	Checked	Unchecked	0	Unchecked	Unchecked	10	Female	3	Unchecked	Unchecked	Unchecked	Unchecked	Unchecked	No	Normal	0	0	0	0	No	No	0	0	1	No	No	Yes	0	1	1	3	high school	Dense Zones	0	1	Expanded coverage
Unchecked	Unchecked	Unchecked	Unchecked	Unchecked	Unchecked	Unchecked	Unchecked	Unchecked	Unchecked	Unchecked	Unchecked	Unchecked	Unchecked	Checked	Unchecked	0	Unchecked	Unchecked	2	Male	5	Unchecked	Checked	Unchecked	Unchecked	Unchecked	No	Normal	0	0	0	0	No	No	0	0	0	No	No	No	0	1	0	1	high school	Zone 5	0	1	Empiric/firstline
Unchecked	Unchecked	Unchecked	Unchecked	Unchecked	Unchecked	Unchecked	Unchecked	Unchecked	Unchecked	Unchecked	Unchecked	Unchecked	Unchecked	Checked	Unchecked	0	Unchecked	Unchecked	8	Female	3	Unchecked	Checked	Unchecked	Unchecked	Unchecked	No	Normal	0	0	0	0	No	No	0	0	0	No	No	Yes	0	3	1	2	< hs	Dense Zones	0	1	Empiric/firstline
Unchecked	Unchecked	Unchecked	Unchecked	Unchecked	Unchecked	Unchecked	Unchecked	Unchecked	Unchecked	Unchecked	Unchecked	Unchecked	Unchecked	Checked	Unchecked	0	Unchecked	Unchecked	15	Male	4	Unchecked	Checked	Unchecked	Unchecked	Unchecked	No	Normal	1	0	1	0	No	No	0	0	0	No	No	No	0	4	0	1	< hs	Dense Zones	1	1	Empiric/firstline
Unchecked	Unchecked	Unchecked	Unchecked	Unchecked	Unchecked	Unchecked	Unchecked	Unchecked	Unchecked	Unchecked	Unchecked	Unchecked	Unchecked	Checked	Unchecked	0	Unchecked	Unchecked	4	Male	2	Unchecked	Unchecked	Unchecked	Unchecked	Unchecked	No		0	0	0	0	No	No	0	1	1	No	No	No	0	2	0	1	high school	Zone 5	0	1	Empiric/firstline
Unchecked	Unchecked	Unchecked	Unchecked	Unchecked	Unchecked	Unchecked	Unchecked	Unchecked	Unchecked	Unchecked	Unchecked	Unchecked	Unchecked	Checked	Unchecked	0	Unchecked	Unchecked	13	Male	4	Unchecked	Checked	Unchecked	Unchecked	Unchecked	No	Normal	0	0	1	0	No	Yes	0	0	0	No	No	No	0	3	0	2	< hs	Zone 1 & 6	1	1	Empiric/firstline
Unchecked	Unchecked	Unchecked	Unchecked	Unchecked	Unchecked	Unchecked	Unchecked	Unchecked	Unchecked	Unchecked	Unchecked	Unchecked	Unchecked	Checked	Unchecked	0	Unchecked	Unchecked	8	Male	3	Unchecked	Unchecked	Unchecked	Unchecked	Unchecked	No	Normal	1	0	0	0	No	No	0	0	1	No	No	No	0	0	0	2	high school	Dense Zones	1	1	Empiric/firstline
Unchecked	Unchecked	Unchecked	Unchecked	Unchecked	Unchecked	Unchecked	Unchecked	Unchecked	Unchecked	Unchecked	Unchecked	Unchecked	Unchecked	Checked	Unchecked	0	Unchecked	Unchecked	7	Female	2	Unchecked	Checked	Unchecked	Unchecked	Unchecked	No	Normal	0	0	1	0	No	No	0	1	0	No	No	Yes	0	2	1	2	< hs	Zone 5	1	1	Empiric/firstline
Unchecked	Unchecked	Unchecked	Unchecked	Unchecked	Unchecked	Unchecked	Unchecked	Unchecked	Unchecked	Unchecked	Unchecked	Unchecked	Unchecked	Checked	Unchecked	0	Unchecked	Unchecked	10	Male	4	Unchecked	Checked	Unchecked	Unchecked	Unchecked	No	Normal	0	0	0	0	No	No	0	0	0	No	No	No	0	1	0	3	high school	Zone 5	0	1	Empiric/firstline
Unchecked	Unchecked	Unchecked	Unchecked	Unchecked	Unchecked	Unchecked	Unchecked	Unchecked	Unchecked	Unchecked	Unchecked	Unchecked	Unchecked	Checked	Unchecked	0	Unchecked	Unchecked	3	Male	4	Unchecked	Checked	Unchecked	Unchecked	Unchecked	Yes	Normal	0	0	0	0	No	No	0	0	0	No	No	No	0	3	0	2	> hs	Dense Zones	0	1	Empiric/firstline
Unchecked	Unchecked	Unchecked	Unchecked	Unchecked	Unchecked	Unchecked	Unchecked	Unchecked	Unchecked	Unchecked	Unchecked	Unchecked	Unchecked	Checked	Unchecked	0	Unchecked	Unchecked	9	Female	4	Unchecked	Unchecked	Unchecked	Unchecked	Unchecked	No	Normal	0	0	0	0	No	No	1	0	0	No	No	No	0	2	0	3	< hs	Zone 5	0	1	Expanded coverage
Unchecked	Unchecked	Unchecked	Unchecked	Unchecked	Unchecked	Unchecked	Unchecked	Unchecked	Unchecked	Unchecked	Unchecked	Unchecked	Unchecked	Checked	Unchecked	0	Unchecked	Unchecked	5	Male	4	Unchecked	Unchecked	Unchecked	Unchecked	Unchecked	No	Normal	0	0	0	0	No	No	0	0	0	No	No	No	0	1	0	2	high school	Zone 5	0	1	Empiric/firstline
Unchecked	Unchecked	Unchecked	Unchecked	Unchecked	Unchecked	Unchecked	Unchecked	Unchecked	Unchecked	Unchecked	Unchecked	Unchecked	Unchecked	Checked	Unchecked	0	Unchecked	Unchecked	4	Male	3	Unchecked	Checked	Unchecked	Unchecked	Unchecked	Yes		0	0	0	0	No	Yes	0	0	0	No	No	No	0	1	0	2	< hs	Zone 5	1	1	Empiric/firstline
Unchecked	Unchecked	Unchecked	Unchecked	Unchecked	Unchecked	Unchecked	Unchecked	Unchecked	Unchecked	Unchecked	Unchecked	Unchecked	Unchecked	Checked	Unchecked	0	Unchecked	Unchecked	7	Female	5	Checked	Checked	Unchecked	Unchecked	Unchecked	No	Normal	1	0	1	1	No	No	0	0	0	No	No	No	0	2	0	2	< hs	Zone 1 & 6	1	1	Empiric/firstline
Unchecked	Unchecked	Unchecked	Unchecked	Unchecked	Unchecked	Unchecked	Unchecked	Unchecked	Unchecked	Unchecked	Unchecked	Unchecked	Unchecked	Checked	Unchecked	0	Unchecked	Unchecked	9	Male	3	Checked	Checked	Unchecked	Unchecked	Unchecked	No	Abnormal	0	0	1	0	No	Yes	0	0	0	No	No	No	0	1	0	2	high school	Zone 1 & 6	1	1	Empiric/firstline
Unchecked	Unchecked	Unchecked	Unchecked	Unchecked	Unchecked	Unchecked	Unchecked	Unchecked	Unchecked	Unchecked	Unchecked	Unchecked	Unchecked	Checked	Unchecked	0	Unchecked	Unchecked	6	Female	2	Unchecked	Unchecked	Unchecked	Unchecked	Unchecked	No	Normal	1	0	1	0	No	No	0	1	0	No	No	No	0	3	0	1	high school	Dense Zones	1	1	Empiric/firstline
Unchecked	Unchecked	Unchecked	Unchecked	Unchecked	Unchecked	Unchecked	Unchecked	Unchecked	Unchecked	Unchecked	Unchecked	Unchecked	Unchecked	Checked	Unchecked	0	Unchecked	Unchecked	11	Female	3	Unchecked	Checked	Unchecked	Unchecked	Unchecked	No	Normal	0	0	1	0	No	No	0	0	0	No	No	No	0	2	0	2	< hs	Dense Zones	1	1	Empiric/firstline
Unchecked	Unchecked	Unchecked	Unchecked	Unchecked	Unchecked	Unchecked	Unchecked	Unchecked	Unchecked	Unchecked	Unchecked	Unchecked	Unchecked	Checked	Unchecked	0	Unchecked	Unchecked	6	Male	4	Unchecked	Checked	Unchecked	Unchecked	Unchecked	No		0	0	0	1	No	Yes	0	0	0	No	No	No	0	1	0	2	< hs	Dense Zones	1	1	Empiric/firstline
Unchecked	Unchecked	Unchecked	Unchecked	Unchecked	Unchecked	Unchecked	Unchecked	Unchecked	Unchecked	Unchecked	Unchecked	Unchecked	Unchecked	Checked	Unchecked	0	Unchecked	Unchecked	5	Male	3	Unchecked	Checked	Unchecked	Unchecked	Unchecked	No		0	0	0	0	No	No	0	0	0	No	No	No	0	1	0	2	< hs	Dense Zones	0	1	Empiric/firstline
Unchecked	Unchecked	Unchecked	Unchecked	Unchecked	Unchecked	Unchecked	Unchecked	Unchecked	Unchecked	Unchecked	Unchecked	Unchecked	Unchecked	Checked	Unchecked	0	Unchecked	Unchecked	2	Male	3	Unchecked	Checked	Unchecked	Unchecked	Unchecked	No		0	0	0	0	No	No	0	0	0	No	No	No	0	1	0	3	high school	Dense Zones	0	1	Empiric/firstline
Unchecked	Unchecked	Unchecked	Unchecked	Unchecked	Unchecked	Unchecked	Unchecked	Unchecked	Unchecked	Unchecked	Unchecked	Unchecked	Unchecked	Checked	Unchecked	0	Unchecked	Unchecked	4	Female	2	Unchecked	Unchecked	Unchecked	Unchecked	Unchecked	Yes	Normal	1	0	0	0	No	No	1	0	1	No	No	No	0	2	0	3	< hs	Dense Zones	1	1	Expanded coverage
Unchecked	Unchecked	Unchecked	Unchecked	Unchecked	Unchecked	Unchecked	Unchecked	Unchecked	Unchecked	Unchecked	Unchecked	Unchecked	Unchecked	Checked	Unchecked	0	Unchecked	Unchecked	7	Male	3	Checked	Checked	Unchecked	Unchecked	Unchecked	No	Abnormal	0	1	0	0	No	No	1	0	0	No	No	No	0	2	0	1	< hs	Dense Zones	1	1	Empiric/firstline
Unchecked	Unchecked	Unchecked	Unchecked	Unchecked	Unchecked	Unchecked	Unchecked	Unchecked	Unchecked	Unchecked	Unchecked	Unchecked	Unchecked	Checked	Unchecked	0	Unchecked	Unchecked	5	Male	3	Unchecked	Checked	Unchecked	Unchecked	Unchecked	No	Normal	0	0	0	0	No	No	0	1	0	No	No	No	0	1	0	4	< hs	Dense Zones	0	1	Empiric/firstline
Unchecked	Unchecked	Unchecked	Unchecked	Unchecked	Unchecked	Unchecked	Unchecked	Unchecked	Unchecked	Unchecked	Unchecked	Unchecked	Unchecked	Checked	Unchecked	0	Unchecked	Unchecked	6	Male	2	Unchecked	Checked	Unchecked	Unchecked	Unchecked	No	Normal	0	0	0	0	No	No	0	0	0	No	No	No	0	2	0	2	high school	Zone 1 & 6	0	1	Empiric/firstline
Unchecked	Unchecked	Unchecked	Unchecked	Unchecked	Unchecked	Unchecked	Unchecked	Unchecked	Unchecked	Unchecked	Unchecked	Unchecked	Unchecked	Checked	Unchecked	0	Unchecked	Unchecked	7	Male	4	Checked	Checked	Unchecked	Unchecked	Checked	No	Normal	1	0	1	0	No	No	1	0	0	No	No	No	0	2	0	2	high school	Zone 5	1	1	Expanded coverage
Unchecked	Unchecked	Unchecked	Unchecked	Unchecked	Unchecked	Unchecked	Checked	Unchecked	Unchecked	Unchecked	Unchecked	Unchecked	Unchecked	Unchecked	Unchecked	0	Unchecked	Unchecked	4	Female	4	Unchecked	Checked	Unchecked	Unchecked	Unchecked	Yes		0	0	0	1	No	No	0	0	0	No	No	No	0	14	0	2	high school	Dense Zones	1	1	Empiric/firstline
Unchecked	Unchecked	Unchecked	Unchecked	Unchecked	Unchecked	Unchecked	Unchecked	Unchecked	Unchecked	Unchecked	Unchecked	Unchecked	Unchecked	Checked	Unchecked	0	Unchecked	Unchecked	7	Female	3	Unchecked	Unchecked	Unchecked	Unchecked	Unchecked	No		1	1	0	1	No	No	0	1	0	No	No	No	0	0	0	2	high school	Zone 5	1	1	Empiric/firstline
Unchecked	Unchecked	Unchecked	Unchecked	Unchecked	Unchecked	Unchecked	Unchecked	Unchecked	Unchecked	Unchecked	Unchecked	Unchecked	Unchecked	Checked	Unchecked	0	Unchecked	Unchecked	5	Male	3	Checked	Checked	Unchecked	Unchecked	Checked	Yes	Abnormal	1	0	0	0	No	No	0	0	0	No	No	No	0	1	0	1	high school	Zone 5	1	1	Empiric/firstline
Unchecked	Unchecked	Unchecked	Unchecked	Unchecked	Unchecked	Unchecked	Unchecked	Unchecked	Unchecked	Unchecked	Unchecked	Unchecked	Unchecked	Checked	Unchecked	0	Unchecked	Unchecked	2	Female	4	Unchecked	Unchecked	Unchecked	Unchecked	Unchecked	No	Normal	0	0	0	1	No	No	1	0	0	No	No	No	0	2	0	2	< hs	Zone 1 & 6	1	1	Expanded coverage
Unchecked	Unchecked	Unchecked	Unchecked	Unchecked	Unchecked	Unchecked	Unchecked	Unchecked	Unchecked	Unchecked	Unchecked	Unchecked	Unchecked	Checked	Unchecked	0	Unchecked	Unchecked	9	Female	4	Unchecked	Checked	Unchecked	Unchecked	Unchecked	No	Normal	0	0	0	0	Yes	No	0	0	0	No	No	No	0	2	0	1	> hs	Dense Zones	1	1	Empiric/firstline
Unchecked	Unchecked	Unchecked	Unchecked	Unchecked	Unchecked	Unchecked	Unchecked	Unchecked	Unchecked	Unchecked	Unchecked	Unchecked	Unchecked	Checked	Unchecked	0	Unchecked	Unchecked	4	Male	2	Checked	Unchecked	Unchecked	Unchecked	Unchecked	No	Normal	0	0	0	0	No	No	0	1	0	No	No	No	0	2	0	1	< hs	Zone 5	0	1	Empiric/firstline
Unchecked	Unchecked	Unchecked	Unchecked	Unchecked	Unchecked	Unchecked	Unchecked	Unchecked	Unchecked	Unchecked	Unchecked	Unchecked	Unchecked	Checked	Unchecked	0	Unchecked	Unchecked	3	Male	3	Unchecked	Unchecked	Unchecked	Unchecked	Unchecked	No	Normal	0	0	1	0	No	No	0	0	0	No	No	No	0	1	0	2	> hs	Dense Zones	1	1	Empiric/firstline
Unchecked	Unchecked	Unchecked	Unchecked	Unchecked	Unchecked	Unchecked	Unchecked	Unchecked	Unchecked	Unchecked	Unchecked	Unchecked	Unchecked	Checked	Unchecked	0	Unchecked	Unchecked	1	Female	2	Unchecked	Checked	Unchecked	Unchecked	Unchecked	No		0	0	0	0	No	No	0	0	0	No	No	No	0	2	0	1	high school	Zone 5	0	1	Empiric/firstline
Unchecked	Unchecked	Unchecked	Unchecked	Unchecked	Unchecked	Unchecked	Unchecked	Unchecked	Unchecked	Unchecked	Unchecked	Unchecked	Unchecked	Checked	Unchecked	0	Unchecked	Unchecked	3	Female	3	Unchecked	Checked	Unchecked	Unchecked	Unchecked	No	Normal	0	0	1	0	No	No	0	0	0	No	No	No	0	2	0	2	high school	Dense Zones	1	1	Empiric/firstline
Unchecked	Unchecked	Unchecked	Unchecked	Unchecked	Unchecked	Unchecked	Checked	Unchecked	Unchecked	Unchecked	Unchecked	Unchecked	Unchecked	Unchecked	Unchecked	0	Unchecked	Unchecked	2	Female	4	Unchecked	Checked	Unchecked	Unchecked	Unchecked	No	Normal	0	0	1	1	No	No	1	0	0	No	No	No	0	4	0	1	high school	Dense Zones	1	1	Empiric/firstline
Unchecked	Unchecked	Unchecked	Unchecked	Unchecked	Unchecked	Unchecked	Unchecked	Unchecked	Unchecked	Unchecked	Unchecked	Unchecked	Unchecked	Checked	Unchecked	0	Unchecked	Unchecked	7	Female	2	Unchecked	Unchecked	Unchecked	Unchecked	Checked	No	Normal	0	0	0	0	No	No	0	0	0	No	No	No	0	0	0	2	< hs	Dense Zones	0	1	Expanded coverage
Unchecked	Unchecked	Unchecked	Unchecked	Unchecked	Unchecked	Unchecked	Unchecked	Unchecked	Unchecked	Unchecked	Unchecked	Unchecked	Unchecked	Checked	Unchecked	0	Unchecked	Unchecked	6	Male	4	Unchecked	Checked	Unchecked	Unchecked	Unchecked	No	Normal	0	0	0	0	No	No	0	0	1	No	No	No	0	1	0	3	high school	Zone 5	0	1	Empiric/firstline
Unchecked	Unchecked	Unchecked	Unchecked	Unchecked	Unchecked	Unchecked	Unchecked	Unchecked	Unchecked	Unchecked	Unchecked	Unchecked	Unchecked	Checked	Unchecked	0	Unchecked	Unchecked	1	Male	4	Checked	Unchecked	Unchecked	Unchecked	Unchecked	No		1	0	0	1	No	No	0	0	0	No	No	Yes	0	1	1	1	high school	Zone 1 & 6	1	1	Empiric/firstline
Unchecked	Unchecked	Unchecked	Unchecked	Unchecked	Unchecked	Unchecked	Unchecked	Unchecked	Unchecked	Unchecked	Unchecked	Unchecked	Unchecked	Checked	Unchecked	0	Unchecked	Unchecked	11	Female	2	Checked	Unchecked	Unchecked	Unchecked	Unchecked	No	Normal	1	0	0	0	No	No	0	0	0	No	No	No	0	1	0	3	high school	Zone 5	1	1	Empiric/firstline
Unchecked	Unchecked	Unchecked	Unchecked	Unchecked	Unchecked	Unchecked	Unchecked	Unchecked	Unchecked	Unchecked	Unchecked	Unchecked	Unchecked	Checked	Unchecked	0	Unchecked	Unchecked	11	Female	2	Unchecked	Checked	Unchecked	Unchecked	Unchecked	No	Normal	0	0	1	1	No	No	0	0	0	No	No	Yes	1	1	1	2	< hs	Zone 1 & 6	1	1	Empiric/firstline
Unchecked	Unchecked	Unchecked	Unchecked	Unchecked	Unchecked	Unchecked	Unchecked	Unchecked	Unchecked	Unchecked	Unchecked	Unchecked	Unchecked	Checked	Unchecked	0	Unchecked	Unchecked	4	Female	4	Unchecked	Checked	Unchecked	Unchecked	Unchecked	No	Normal	0	0	1	0	No	No	0	0	0	No	No	No	0	2	0	2	> hs	Dense Zones	1	1	Empiric/firstline
Unchecked	Unchecked	Unchecked	Unchecked	Unchecked	Unchecked	Unchecked	Unchecked	Unchecked	Unchecked	Unchecked	Unchecked	Unchecked	Unchecked	Checked	Unchecked	0	Unchecked	Unchecked	1	Male	4	Unchecked	Checked	Unchecked	Unchecked	Unchecked	No	Normal	0	0	1	0	No	No	1	0	0	No	No	No	0	4	0	2	< hs	Zone 5	1	1	Empiric/firstline
Unchecked	Unchecked	Unchecked	Unchecked	Unchecked	Unchecked	Unchecked	Unchecked	Unchecked	Unchecked	Unchecked	Unchecked	Unchecked	Unchecked	Checked	Unchecked	0	Unchecked	Unchecked	6	Male	3	Unchecked	Checked	Unchecked	Unchecked	Unchecked	No	Normal	0	0	0	1	No	No	0	0	0	No	No	No	0	2	0	2	< hs	Zone 5	1	1	Empiric/firstline
Unchecked	Unchecked	Unchecked	Unchecked	Unchecked	Unchecked	Unchecked	Checked	Unchecked	Unchecked	Unchecked	Unchecked	Unchecked	Unchecked	Unchecked	Unchecked	0	Unchecked	Unchecked	3	Female	3	Unchecked	Checked	Unchecked	Unchecked	Unchecked	No	Abnormal	0	0	0	0	No	No	0	0	0	No	No	No	0	7	0	2	high school	Zone 5	0	1	Empiric/firstline
Unchecked	Unchecked	Unchecked	Unchecked	Unchecked	Unchecked	Unchecked	Checked	Unchecked	Unchecked	Unchecked	Unchecked	Unchecked	Unchecked	Unchecked	Unchecked	0	Unchecked	Unchecked	7	Male	3	Unchecked	Checked	Unchecked	Unchecked	Unchecked	No	Normal	0	0	1	1	No	No	0	0	0	No	No	No	0	15	0	2	> hs	Zone 5	1	1	Macrolides
Unchecked	Unchecked	Unchecked	Unchecked	Unchecked	Unchecked	Unchecked	Unchecked	Unchecked	Unchecked	Unchecked	Unchecked	Unchecked	Unchecked	Checked	Unchecked	0	Unchecked	Unchecked	8	Female	3	Unchecked	Checked	Unchecked	Unchecked	Unchecked	No		0	0	1	0	No	No	0	0	0	No	No	No	0	1	0	2	high school	Zone 5	1	1	Empiric/firstline
Unchecked	Unchecked	Unchecked	Unchecked	Unchecked	Unchecked	Unchecked	Unchecked	Unchecked	Unchecked	Unchecked	Unchecked	Unchecked	Unchecked	Checked	Unchecked	0	Unchecked	Unchecked	6	Male	1	Unchecked	Unchecked	Unchecked	Unchecked	Unchecked	No		0	0	1	1	No	No	0	1	0	No	No	No	0	2	0	1	< hs	Zone 1 & 6	1	1	Empiric/firstline
Unchecked	Unchecked	Unchecked	Unchecked	Unchecked	Unchecked	Unchecked	Unchecked	Unchecked	Unchecked	Unchecked	Unchecked	Unchecked	Unchecked	Checked	Unchecked	0	Unchecked	Unchecked	7	Female	3	Checked	Checked	Unchecked	Unchecked	Unchecked	No	Abnormal	0	0	1	0	No	No	0	0	0	No	No	No	0	2	0	1	< hs	Zone 1 & 6	1	1	Empiric/firstline
Unchecked	Unchecked	Unchecked	Unchecked	Unchecked	Unchecked	Unchecked	Unchecked	Unchecked	Unchecked	Unchecked	Unchecked	Unchecked	Unchecked	Checked	Unchecked	0	Unchecked	Unchecked	42	Male	2	Checked	Unchecked	Unchecked	Unchecked	Checked	No	Abnormal	0	0	0	0	No	No	0	0	1	No	No	No	0	1	0	3	< hs	Zone 5	0	1	Expanded coverage
Unchecked	Unchecked	Unchecked	Unchecked	Unchecked	Unchecked	Unchecked	Unchecked	Unchecked	Unchecked	Unchecked	Unchecked	Unchecked	Unchecked	Checked	Unchecked	0	Unchecked	Unchecked	2	Female	2	Unchecked	Unchecked	Unchecked	Unchecked	Unchecked	No		0	0	0	0	No	No	0	0	0	No	No	No	0	2	0	2	high school	Zone 5	0	1	Expanded coverage
Unchecked	Unchecked	Unchecked	Unchecked	Unchecked	Unchecked	Unchecked	Unchecked	Unchecked	Unchecked	Unchecked	Unchecked	Unchecked	Unchecked	Checked	Unchecked	0	Unchecked	Unchecked	5	Female	3	Checked	Unchecked	Unchecked	Unchecked	Unchecked	No	Normal	1	0	1	0	No	No	0	0	0	No	No	No	0	1	0	2	high school	Zone 1 & 6	1	1	Empiric/firstline
Unchecked	Unchecked	Unchecked	Unchecked	Unchecked	Unchecked	Unchecked	Unchecked	Unchecked	Unchecked	Unchecked	Unchecked	Unchecked	Unchecked	Checked	Unchecked	0	Unchecked	Unchecked	7	Male	3	Unchecked	Checked	Unchecked	Unchecked	Unchecked	No	Normal	0	0	1	0	No	No	0	0	0	No	No	No	0	1	0	1	high school	Dense Zones	1	1	Empiric/firstline
Unchecked	Unchecked	Unchecked	Unchecked	Unchecked	Unchecked	Unchecked	Unchecked	Unchecked	Unchecked	Unchecked	Unchecked	Unchecked	Unchecked	Checked	Unchecked	0	Unchecked	Unchecked	7	Male	4	Unchecked	Checked	Unchecked	Unchecked	Unchecked	Yes	Normal	0	0	0	0	No	No	0	0	0	No	No	No	0	2	0	1	high school	Zone 5	0	1	Empiric/firstline
Unchecked	Unchecked	Unchecked	Unchecked	Unchecked	Unchecked	Unchecked	Unchecked	Unchecked	Unchecked	Unchecked	Unchecked	Unchecked	Unchecked	Checked	Unchecked	0	Unchecked	Unchecked	18	Male	3	Unchecked	Unchecked	Unchecked	Unchecked	Unchecked	No		0	0	1	0	No	No	0	0	1	No	No	Yes	0	1	1	3	high school	Dense Zones	1	1	Expanded coverage
Unchecked	Unchecked	Unchecked	Unchecked	Unchecked	Unchecked	Unchecked	Unchecked	Unchecked	Unchecked	Unchecked	Unchecked	Unchecked	Unchecked	Checked	Unchecked	0	Unchecked	Unchecked	8	Female	2	Unchecked	Checked	Unchecked	Unchecked	Unchecked	No	Normal	0	0	1	0	No	No	0	0	0	No	No	No	1	2	0	2	< hs	Dense Zones	1	1	Empiric/firstline
Unchecked	Unchecked	Unchecked	Unchecked	Unchecked	Unchecked	Unchecked	Unchecked	Unchecked	Unchecked	Unchecked	Unchecked	Unchecked	Unchecked	Checked	Unchecked	0	Unchecked	Unchecked	6	Male	4	Unchecked	Checked	Unchecked	Unchecked	Unchecked	Yes		0	0	0	0	Yes	No	0	0	0	No	No	No	1	2	0	2	< hs	Zone 5	1	1	Empiric/firstline
Unchecked	Unchecked	Unchecked	Unchecked	Unchecked	Unchecked	Unchecked	Unchecked	Unchecked	Unchecked	Unchecked	Unchecked	Unchecked	Unchecked	Checked	Unchecked	0	Unchecked	Unchecked	7	Male	3	Checked	Checked	Unchecked	Unchecked	Checked	No	Normal	0	0	0	0	No	No	0	0	0	No	No	No	0	0	0	1	< hs	Dense Zones	0	1	Empiric/firstline
Unchecked	Unchecked	Unchecked	Unchecked	Unchecked	Unchecked	Unchecked	Unchecked	Unchecked	Unchecked	Unchecked	Unchecked	Unchecked	Unchecked	Checked	Unchecked	0	Unchecked	Unchecked	7	Female	3	Checked	Checked	Unchecked	Unchecked	Unchecked	No	Abnormal	1	0	1	0	No	No	0	0	0	No	No	No	0	0	0	1	< hs	Dense Zones	1	1	Empiric/firstline
Unchecked	Unchecked	Unchecked	Unchecked	Unchecked	Unchecked	Unchecked	Unchecked	Unchecked	Unchecked	Unchecked	Unchecked	Unchecked	Unchecked	Checked	Unchecked	0	Unchecked	Unchecked	3	Male	2	Unchecked	Checked	Unchecked	Unchecked	Unchecked	No		0	0	1	0	No	No	0	0	0	No	No	No	0	3	0	1	< hs	Dense Zones	1	1	Empiric/firstline
Unchecked	Unchecked	Unchecked	Unchecked	Unchecked	Unchecked	Unchecked	Unchecked	Unchecked	Unchecked	Unchecked	Unchecked	Unchecked	Unchecked	Checked	Unchecked	0	Unchecked	Unchecked	7	Male	4	Unchecked	Checked	Unchecked	Unchecked	Unchecked	No	Normal	0	0	0	0	No	No	0	0	0	No	No	No	0	2	0	3	high school	Dense Zones	0	1	Empiric/firstline
Unchecked	Unchecked	Unchecked	Unchecked	Unchecked	Unchecked	Unchecked	Unchecked	Unchecked	Unchecked	Unchecked	Unchecked	Unchecked	Unchecked	Checked	Unchecked	0	Unchecked	Unchecked	3	Male	3	Unchecked	Checked	Unchecked	Unchecked	Unchecked	No	Normal	0	0	0	1	No	No	0	0	0	No	No	No	0	3	0	2	> hs	Zone 5	1	1	Empiric/firstline
Unchecked	Unchecked	Unchecked	Unchecked	Unchecked	Unchecked	Unchecked	Checked	Unchecked	Unchecked	Unchecked	Unchecked	Unchecked	Unchecked	Unchecked	Unchecked	0	Unchecked	Unchecked	5	Female	2	Unchecked	Checked	Unchecked	Unchecked	Unchecked	Yes	Normal	1	0	1	0	No	No	0	1	0	No	No	No	0	8	0	2	< hs	Zone 1 & 6	1	1	Empiric/firstline
Unchecked	Unchecked	Unchecked	Unchecked	Unchecked	Unchecked	Unchecked	Unchecked	Unchecked	Unchecked	Unchecked	Unchecked	Unchecked	Unchecked	Checked	Unchecked	0	Unchecked	Unchecked	7	Female	4	Checked	Checked	Unchecked	Unchecked	Unchecked	No	Normal	0	0	0	0	No	No	0	0	0	No	No	No	0	1	0	2	high school	Dense Zones	0	1	Empiric/firstline
Unchecked	Unchecked	Unchecked	Unchecked	Unchecked	Unchecked	Unchecked	Checked	Unchecked	Unchecked	Unchecked	Unchecked	Unchecked	Unchecked	Unchecked	Unchecked	0	Unchecked	Unchecked	1	Female	3	Unchecked	Checked	Unchecked	Unchecked	Unchecked	No	Normal	0	0	1	1	No	No	1	0	0	No	No	Yes	0	9	1	1	high school	Zone 5	1	1	Empiric/firstline
Unchecked	Unchecked	Unchecked	Unchecked	Unchecked	Unchecked	Unchecked	Unchecked	Unchecked	Unchecked	Unchecked	Unchecked	Unchecked	Unchecked	Checked	Unchecked	0	Unchecked	Unchecked	4	Female	3	Unchecked	Unchecked	Unchecked	Unchecked	Unchecked	No	Normal	0	0	1	1	No	No	0	0	0	No	No	Yes	0	2	1	1	high school	Dense Zones	1	1	Empiric/firstline
Unchecked	Unchecked	Unchecked	Unchecked	Unchecked	Unchecked	Unchecked	Unchecked	Unchecked	Unchecked	Unchecked	Unchecked	Unchecked	Unchecked	Checked	Unchecked	0	Unchecked	Unchecked	7	Male	4	Unchecked	Checked	Unchecked	Unchecked	Unchecked	No	Normal	0	0	0	1	No	No	0	0	0	No	No	Yes	0	1	1	2	high school	Zone 1 & 6	1	1	Empiric/firstline
Unchecked	Unchecked	Unchecked	Unchecked	Unchecked	Unchecked	Unchecked	Unchecked	Unchecked	Unchecked	Unchecked	Unchecked	Unchecked	Unchecked	Checked	Unchecked	0	Unchecked	Unchecked	3	Female	3	Unchecked	Unchecked	Unchecked	Unchecked	Unchecked	No		0	0	0	0	No	No	0	0	0	No	No	Yes	0	1	1	1	high school	Dense Zones	0	1	Empiric/firstline
Unchecked	Unchecked	Unchecked	Unchecked	Unchecked	Unchecked	Unchecked	Unchecked	Unchecked	Unchecked	Unchecked	Unchecked	Unchecked	Unchecked	Checked	Unchecked	0	Unchecked	Unchecked	24	Male	3	Checked	Unchecked	Unchecked	Unchecked	Checked	No	Abnormal	0	0	1	0	No	No	0	0	1	No	No	No	0	2	0	1	< hs	Dense Zones	1	1	Empiric/firstline
Unchecked	Unchecked	Unchecked	Unchecked	Unchecked	Unchecked	Unchecked	Unchecked	Unchecked	Unchecked	Unchecked	Unchecked	Unchecked	Unchecked	Checked	Unchecked	0	Unchecked	Unchecked	9	Male	4	Unchecked	Checked	Unchecked	Unchecked	Unchecked	No	Normal	0	0	0	0	No	No	0	0	0	No	No	No	0	1	0	2	< hs	Zone 1 & 6	0	1	Empiric/firstline
Unchecked	Unchecked	Unchecked	Unchecked	Unchecked	Unchecked	Unchecked	Checked	Unchecked	Unchecked	Unchecked	Unchecked	Unchecked	Unchecked	Unchecked	Unchecked	0	Unchecked	Unchecked	9	Male	4	Unchecked	Checked	Unchecked	Unchecked	Unchecked	Yes	Normal	0	0	1	0	No	No	0	0	0	No	No	No	0	22	0	2	> hs	Dense Zones	1	1	Empiric/firstline
Unchecked	Unchecked	Unchecked	Unchecked	Unchecked	Unchecked	Unchecked	Unchecked	Unchecked	Unchecked	Unchecked	Unchecked	Unchecked	Unchecked	Checked	Unchecked	0	Unchecked	Unchecked	2	Female	3	Unchecked	Checked	Unchecked	Unchecked	Unchecked	No	Normal	0	0	0	0	No	No	1	0	0	No	No	No	0	1	0	2	> hs	Zone 5	0	1	Empiric/firstline
Unchecked	Unchecked	Unchecked	Unchecked	Unchecked	Unchecked	Unchecked	Unchecked	Unchecked	Unchecked	Unchecked	Unchecked	Unchecked	Unchecked	Checked	Unchecked	0	Unchecked	Unchecked	7	Female	3	Checked	Unchecked	Unchecked	Unchecked	Checked	No	Normal	1	0	0	0	No	No	0	0	1	No	No	No	0	1	0	2	high school	Zone 5	1	1	Empiric/firstline
Unchecked	Unchecked	Unchecked	Unchecked	Unchecked	Unchecked	Unchecked	Checked	Unchecked	Unchecked	Unchecked	Unchecked	Unchecked	Unchecked	Unchecked	Unchecked	0	Unchecked	Unchecked	3	Female	3	Unchecked	Checked	Unchecked	Unchecked	Unchecked	No	Normal	0	0	1	0	No	No	0	0	0	No	No	No	0	7	0	1	high school	Zone 5	1	1	Empiric/firstline
Unchecked	Unchecked	Unchecked	Unchecked	Unchecked	Unchecked	Unchecked	Unchecked	Unchecked	Unchecked	Unchecked	Unchecked	Unchecked	Unchecked	Checked	Unchecked	0	Unchecked	Unchecked	7	Male	3	Unchecked	Checked	Unchecked	Unchecked	Unchecked	Yes	Normal	0	0	0	0	No	No	0	0	0	No	No	No	1	3	0	1	< hs	Zone 5	0	1	Empiric/firstline
Unchecked	Unchecked	Unchecked	Unchecked	Unchecked	Unchecked	Unchecked	Checked	Unchecked	Unchecked	Unchecked	Unchecked	Unchecked	Unchecked	Unchecked	Unchecked	0	Unchecked	Unchecked	8	Male	5	Unchecked	Checked	Unchecked	Unchecked	Unchecked	Yes	Normal	0	0	0	0	No	Yes	0	0	0	No	No	No	0	16	0	3	high school	Dense Zones	1	1	Empiric/firstline
Unchecked	Unchecked	Unchecked	Unchecked	Unchecked	Unchecked	Unchecked	Unchecked	Unchecked	Unchecked	Unchecked	Unchecked	Unchecked	Unchecked	Checked	Unchecked	0	Unchecked	Unchecked	3	Female	2	Unchecked	Checked	Unchecked	Unchecked	Unchecked	No	Normal	0	0	1	0	No	No	0	1	0	No	No	No	0	3	0	2	high school	Dense Zones	1	1	Empiric/firstline
Unchecked	Unchecked	Unchecked	Unchecked	Unchecked	Unchecked	Unchecked	Unchecked	Unchecked	Unchecked	Unchecked	Unchecked	Unchecked	Unchecked	Checked	Unchecked	0	Unchecked	Unchecked	4	Male	3	Unchecked	Checked	Unchecked	Unchecked	Unchecked	No		0	0	1	0	No	No	0	0	0	No	No	No	0	3	0	1	< hs	Zone 5	1	1	Empiric/firstline
Unchecked	Unchecked	Unchecked	Unchecked	Unchecked	Unchecked	Unchecked	Unchecked	Unchecked	Unchecked	Unchecked	Unchecked	Unchecked	Unchecked	Checked	Unchecked	0	Unchecked	Unchecked	11	Female	3	Unchecked	Checked	Unchecked	Unchecked	Unchecked	No	Normal	0	0	0	0	No	No	0	0	0	No	No	No	0	2	0	2	high school	Dense Zones	0	1	Expanded coverage
Unchecked	Unchecked	Unchecked	Unchecked	Unchecked	Unchecked	Unchecked	Unchecked	Unchecked	Unchecked	Unchecked	Unchecked	Unchecked	Unchecked	Checked	Unchecked	0	Unchecked	Unchecked	11	Male	4	Unchecked	Checked	Unchecked	Unchecked	Unchecked	No	Normal	0	0	1	0	No	No	0	0	0	Yes	No	No	0	1	1	3	high school	Zone 5	1	1	Expanded coverage
Unchecked	Unchecked	Unchecked	Unchecked	Unchecked	Unchecked	Unchecked	Unchecked	Unchecked	Unchecked	Unchecked	Unchecked	Unchecked	Unchecked	Checked	Unchecked	0	Unchecked	Unchecked	9	Female	3	Unchecked	Checked	Unchecked	Unchecked	Unchecked	No	Normal	0	0	0	0	No	No	0	0	0	Yes	No	No	0	3	1	2	high school	Zone 1 & 6	0	1	Empiric/firstline
Unchecked	Unchecked	Unchecked	Unchecked	Unchecked	Unchecked	Unchecked	Unchecked	Unchecked	Unchecked	Unchecked	Unchecked	Unchecked	Unchecked	Checked	Unchecked	0	Unchecked	Unchecked	4	Male	4	Unchecked	Checked	Unchecked	Unchecked	Unchecked	No		0	0	0	0	No	No	0	0	0	No	No	No	0	3	0	2	> hs	Dense Zones	0	1	Empiric/firstline
Unchecked	Unchecked	Unchecked	Unchecked	Unchecked	Unchecked	Unchecked	Unchecked	Unchecked	Unchecked	Unchecked	Unchecked	Unchecked	Unchecked	Checked	Unchecked	0	Unchecked	Unchecked	6	Female	4	Checked	Unchecked	Unchecked	Unchecked	Checked	No	Normal	1	0	0	0	No	No	0	0	0	No	No	No	0	0	0	2	< hs	Dense Zones	1	1	Macrolides
Unchecked	Unchecked	Unchecked	Unchecked	Unchecked	Unchecked	Unchecked	Unchecked	Unchecked	Unchecked	Unchecked	Unchecked	Unchecked	Unchecked	Checked	Unchecked	0	Unchecked	Unchecked	2	Female	2	Unchecked	Checked	Unchecked	Unchecked	Unchecked	No	Normal	0	0	1	0	No	No	0	0	0	No	No	No	0	2	0	3	high school	Dense Zones	1	1	Empiric/firstline
Unchecked	Unchecked	Unchecked	Unchecked	Unchecked	Unchecked	Unchecked	Unchecked	Unchecked	Unchecked	Unchecked	Unchecked	Unchecked	Unchecked	Checked	Unchecked	0	Unchecked	Unchecked	10	Male	3	Unchecked	Checked	Unchecked	Unchecked	Unchecked	No		0	0	1	1	No	No	0	0	0	No	No	No	0	2	0	2	< hs	Dense Zones	1	1	Empiric/firstline
Unchecked	Unchecked	Unchecked	Unchecked	Unchecked	Unchecked	Unchecked	Unchecked	Unchecked	Unchecked	Unchecked	Unchecked	Unchecked	Unchecked	Checked	Unchecked	0	Unchecked	Unchecked	12	Male	5	Checked	Checked	Unchecked	Unchecked	Unchecked	No	Normal	0	0	1	0	No	Yes	0	0	0	No	No	Yes	0	2	1	2	< hs	Zone 5	1	1	Expanded coverage
Unchecked	Unchecked	Unchecked	Unchecked	Unchecked	Unchecked	Unchecked	Unchecked	Unchecked	Unchecked	Unchecked	Unchecked	Unchecked	Unchecked	Checked	Unchecked	0	Unchecked	Unchecked	5	Male	3	Unchecked	Unchecked	Unchecked	Unchecked	Unchecked	No	Normal	1	0	1	1	No	No	1	0	1	No	No	No	0	2	0	1	high school	Zone 5	1	1	Empiric/firstline
Unchecked	Unchecked	Unchecked	Unchecked	Unchecked	Unchecked	Unchecked	Checked	Unchecked	Unchecked	Unchecked	Unchecked	Unchecked	Unchecked	Unchecked	Unchecked	0	Unchecked	Unchecked	2	Male	4	Unchecked	Checked	Unchecked	Unchecked	Unchecked	No	Normal	0	0	0	0	No	No	0	0	0	No	No	No	1	23	0	1	high school	Zone 1 & 6	0	1	Empiric/firstline
Unchecked	Unchecked	Unchecked	Unchecked	Unchecked	Unchecked	Unchecked	Unchecked	Unchecked	Unchecked	Unchecked	Unchecked	Unchecked	Unchecked	Checked	Unchecked	0	Unchecked	Unchecked	2	Male	3	Unchecked	Checked	Unchecked	Unchecked	Unchecked	No	Normal	0	0	1	0	No	No	1	1	0	No	No	No	0	1	0	2	> hs	Zone 5	1	1	Empiric/firstline
Unchecked	Unchecked	Unchecked	Unchecked	Unchecked	Unchecked	Unchecked	Unchecked	Unchecked	Unchecked	Unchecked	Unchecked	Unchecked	Unchecked	Checked	Unchecked	0	Unchecked	Unchecked	11	Female	3	Unchecked	Checked	Unchecked	Unchecked	Unchecked	No	Normal	0	0	0	0	No	No	0	0	0	No	No	No	0	0	0	3	< hs	Dense Zones	0	1	Empiric/firstline
Unchecked	Unchecked	Unchecked	Unchecked	Unchecked	Unchecked	Unchecked	Unchecked	Unchecked	Unchecked	Unchecked	Unchecked	Unchecked	Unchecked	Checked	Unchecked	0	Unchecked	Unchecked	7	Male	3	Unchecked	Checked	Unchecked	Unchecked	Unchecked	No	Normal	1	0	0	1	No	No	0	0	0	No	No	No	0	1	0	2	high school	Dense Zones	1	1	Empiric/firstline
Unchecked	Unchecked	Unchecked	Unchecked	Unchecked	Unchecked	Unchecked	Unchecked	Unchecked	Unchecked	Unchecked	Unchecked	Unchecked	Unchecked	Checked	Unchecked	0	Unchecked	Unchecked	5	Male	3	Unchecked	Checked	Unchecked	Unchecked	Unchecked	Yes	Normal	0	0	1	0	No	No	0	0	0	No	No	No	0	1	0	3	high school	Zone 1 & 6	1	1	Empiric/firstline
Unchecked	Unchecked	Unchecked	Unchecked	Unchecked	Unchecked	Unchecked	Unchecked	Unchecked	Unchecked	Unchecked	Unchecked	Unchecked	Unchecked	Checked	Unchecked	0	Unchecked	Unchecked	7	Male	5	Unchecked	Checked	Unchecked	Unchecked	Unchecked	No	Normal	1	0	0	0	No	No	0	0	0	No	No	No	0	1	0	1	high school	Zone 1 & 6	1	1	Empiric/firstline
Unchecked	Unchecked	Unchecked	Unchecked	Unchecked	Unchecked	Unchecked	Unchecked	Unchecked	Unchecked	Unchecked	Unchecked	Unchecked	Unchecked	Checked	Unchecked	0	Unchecked	Unchecked	2	Female	3	Unchecked	Checked	Unchecked	Unchecked	Unchecked	No	Normal	0	0	0	0	Yes	No	0	0	0	No	No	No	0	1	0	2	high school	Dense Zones	1	1	Empiric/firstline
Unchecked	Unchecked	Unchecked	Unchecked	Unchecked	Unchecked	Unchecked	Unchecked	Unchecked	Unchecked	Unchecked	Unchecked	Unchecked	Unchecked	Checked	Unchecked	0	Unchecked	Unchecked	16	Male	3	Unchecked	Unchecked	Unchecked	Unchecked	Unchecked	Yes		0	0	0	0	No	No	0	0	0	No	No	No	0	2	0	3	> hs	Zone 5	0	1	Expanded coverage
Unchecked	Unchecked	Unchecked	Unchecked	Unchecked	Unchecked	Unchecked	Unchecked	Unchecked	Unchecked	Unchecked	Unchecked	Unchecked	Unchecked	Checked	Unchecked	0	Unchecked	Unchecked	5	Male	2	Unchecked	Unchecked	Unchecked	Unchecked	Unchecked	No		1	0	0	0	No	No	0	0	1	No	No	No	0	0	0	1	< hs	Zone 5	1	1	Empiric/firstline
Unchecked	Unchecked	Unchecked	Unchecked	Unchecked	Unchecked	Unchecked	Unchecked	Unchecked	Unchecked	Unchecked	Unchecked	Unchecked	Unchecked	Checked	Unchecked	0	Unchecked	Unchecked	2	Male	3	Unchecked	Checked	Unchecked	Unchecked	Unchecked	No		0	0	0	0	No	No	0	0	0	No	No	No	0	0	0	2	< hs	Dense Zones	0	1	Empiric/firstline
Unchecked	Unchecked	Unchecked	Unchecked	Unchecked	Unchecked	Unchecked	Unchecked	Unchecked	Unchecked	Unchecked	Unchecked	Unchecked	Unchecked	Checked	Unchecked	0	Unchecked	Unchecked	6	Male	4	Unchecked	Checked	Unchecked	Unchecked	Unchecked	Yes	Normal	0	0	1	0	No	Yes	0	0	0	No	No	No	0	1	0	1	> hs	Zone 5	1	1	Empiric/firstline
Unchecked	Unchecked	Unchecked	Unchecked	Unchecked	Unchecked	Unchecked	Unchecked	Unchecked	Unchecked	Unchecked	Unchecked	Unchecked	Unchecked	Checked	Unchecked	0	Unchecked	Unchecked	3	Male	3	Checked	Unchecked	Unchecked	Unchecked	Checked	No	Abnormal	1	0	1	0	No	No	0	0	0	No	No	No	0	1	0	2	> hs	Dense Zones	1	1	Empiric/firstline
Unchecked	Unchecked	Unchecked	Unchecked	Unchecked	Unchecked	Unchecked	Unchecked	Unchecked	Unchecked	Unchecked	Unchecked	Unchecked	Unchecked	Checked	Unchecked	0	Unchecked	Unchecked	3	Male	4	Unchecked	Unchecked	Unchecked	Unchecked	Unchecked	No	Normal	0	0	0	0	No	No	0	0	0	No	No	No	0	0	0	1	high school	Zone 5	0	1	Empiric/firstline
Unchecked	Unchecked	Unchecked	Unchecked	Unchecked	Unchecked	Unchecked	Checked	Unchecked	Unchecked	Unchecked	Unchecked	Unchecked	Unchecked	Unchecked	Unchecked	0	Unchecked	Unchecked	2	Female	4	Checked	Checked	Unchecked	Unchecked	Unchecked	No	Normal	1	0	1	0	No	Yes	0	1	0	No	No	No	0	6	0	1	< hs	Zone 1 & 6	1	1	Empiric/firstline
Unchecked	Unchecked	Unchecked	Unchecked	Unchecked	Unchecked	Unchecked	Unchecked	Unchecked	Unchecked	Unchecked	Unchecked	Unchecked	Unchecked	Checked	Unchecked	0	Unchecked	Unchecked	9	Female	3	Unchecked	Unchecked	Unchecked	Unchecked	Unchecked	Yes	Normal	1	0	0	0	No	No	1	0	1	Yes	No	No	0	1	1	3	< hs	Zone 1 & 6	1	1	Expanded coverage
Unchecked	Unchecked	Unchecked	Unchecked	Unchecked	Unchecked	Unchecked	Unchecked	Unchecked	Unchecked	Unchecked	Unchecked	Unchecked	Unchecked	Checked	Unchecked	0	Unchecked	Unchecked	8	Male	4	Unchecked	Unchecked	Unchecked	Unchecked	Unchecked	No		0	0	0	0	No	No	0	0	0	No	No	No	0	2	0	2	high school	Zone 1 & 6	0	1	Empiric/firstline
Unchecked	Unchecked	Unchecked	Unchecked	Unchecked	Unchecked	Unchecked	Unchecked	Unchecked	Unchecked	Unchecked	Unchecked	Unchecked	Unchecked	Checked	Unchecked	0	Unchecked	Unchecked	2	Male	4	Unchecked	Checked	Unchecked	Unchecked	Unchecked	Yes	Normal	0	0	1	0	No	No	1	0	0	No	No	No	0	1	0	1	< hs	Zone 5	1	1	Empiric/firstline
Unchecked	Unchecked	Unchecked	Unchecked	Unchecked	Unchecked	Unchecked	Unchecked	Unchecked	Unchecked	Unchecked	Unchecked	Unchecked	Unchecked	Checked	Unchecked	0	Unchecked	Unchecked	5	Male	3	Checked	Unchecked	Unchecked	Unchecked	Checked	Yes	Normal	1	0	0	1	No	No	0	0	0	No	No	No	0	2	0	3	< hs	Zone 5	1	1	Empiric/firstline
Unchecked	Unchecked	Unchecked	Unchecked	Unchecked	Unchecked	Unchecked	Unchecked	Unchecked	Unchecked	Unchecked	Unchecked	Unchecked	Unchecked	Checked	Unchecked	0	Unchecked	Unchecked	6	Female	2	Unchecked	Checked	Unchecked	Unchecked	Unchecked	No	Normal	0	0	0	0	No	No	0	0	0	No	No	No	0	1	0	2	< hs	Zone 1 & 6	0	1	Empiric/firstline
Unchecked	Unchecked	Unchecked	Unchecked	Unchecked	Unchecked	Unchecked	Unchecked	Unchecked	Unchecked	Unchecked	Unchecked	Unchecked	Unchecked	Checked	Unchecked	0	Unchecked	Unchecked	3	Male	3	Unchecked	Unchecked	Unchecked	Unchecked	Unchecked	No		0	0	0	0	No	No	0	1	0	No	No	No	0	0	0	2	> hs	Zone 5	0	1	Empiric/firstline
Unchecked	Unchecked	Unchecked	Unchecked	Unchecked	Unchecked	Unchecked	Unchecked	Unchecked	Unchecked	Unchecked	Unchecked	Unchecked	Unchecked	Checked	Unchecked	0	Unchecked	Unchecked	5	Female	4	Unchecked	Checked	Unchecked	Unchecked	Unchecked	No	Abnormal	0	0	1	0	No	No	0	0	0	No	No	No	0	1	0	2	< hs	Dense Zones	1	1	Empiric/firstline
Unchecked	Unchecked	Unchecked	Unchecked	Unchecked	Unchecked	Unchecked	Unchecked	Unchecked	Unchecked	Unchecked	Unchecked	Unchecked	Unchecked	Checked	Unchecked	0	Unchecked	Unchecked	8	Female	2	Checked	Checked	Unchecked	Unchecked	Unchecked	No	Normal	0	0	0	0	No	No	0	0	0	No	No	No	0	1	0	2	< hs	Dense Zones	0	1	Empiric/firstline
Unchecked	Unchecked	Unchecked	Unchecked	Unchecked	Unchecked	Unchecked	Unchecked	Unchecked	Unchecked	Unchecked	Unchecked	Unchecked	Unchecked	Checked	Unchecked	0	Unchecked	Unchecked	3	Male	3	Unchecked	Unchecked	Unchecked	Unchecked	Unchecked	No	Normal	0	0	0	0	No	No	1	1	0	No	No	No	0	2	0	0	< hs	Zone 1 & 6	0	0	None prescribed
Unchecked	Unchecked	Unchecked	Unchecked	Unchecked	Unchecked	Unchecked	Unchecked	Unchecked	Unchecked	Unchecked	Unchecked	Unchecked	Unchecked	Checked	Unchecked	0	Unchecked	Unchecked	2	Male	3	Unchecked	Checked	Unchecked	Unchecked	Unchecked	No	Normal	0	0	0	1	No	No	0	0	0	No	No	No	0	2	0	2	< hs	Zone 1 & 6	1	1	Empiric/firstline
Unchecked	Unchecked	Unchecked	Unchecked	Unchecked	Unchecked	Unchecked	Unchecked	Unchecked	Unchecked	Unchecked	Unchecked	Unchecked	Unchecked	Checked	Unchecked	0	Unchecked	Unchecked	8	Male	3	Unchecked	Checked	Unchecked	Unchecked	Unchecked	No		0	0	0	0	No	No	0	0	0	No	No	No	0	2	0	2	> hs	Zone 1 & 6	0	1	Empiric/firstline
Unchecked	Unchecked	Unchecked	Unchecked	Unchecked	Unchecked	Unchecked	Unchecked	Unchecked	Unchecked	Unchecked	Unchecked	Unchecked	Unchecked	Checked	Unchecked	0	Unchecked	Unchecked	1	Female	4	Unchecked	Checked	Unchecked	Unchecked	Unchecked	No		0	0	1	0	No	No	0	0	0	No	No	No	0	1	0	2	high school	Zone 5	1	1	Empiric/firstline
Unchecked	Unchecked	Unchecked	Unchecked	Unchecked	Unchecked	Unchecked	Unchecked	Unchecked	Unchecked	Unchecked	Unchecked	Unchecked	Unchecked	Checked	Unchecked	0	Unchecked	Unchecked	1	Male	4	Unchecked	Unchecked	Unchecked	Unchecked	Unchecked	Yes	Normal	0	0	1	1	No	No	0	0	0	No	No	No	0	1	0	0	> hs	Dense Zones	1	0	None prescribed
Unchecked	Unchecked	Unchecked	Unchecked	Unchecked	Unchecked	Unchecked	Unchecked	Unchecked	Unchecked	Unchecked	Unchecked	Unchecked	Unchecked	Checked	Unchecked	0	Unchecked	Unchecked	9	Male	2	Unchecked	Unchecked	Unchecked	Unchecked	Unchecked	No	Normal	0	0	1	0	No	No	0	1	1	No	No	No	1	1	0	1	> hs	Zone 1 & 6	1	1	Empiric/firstline
Unchecked	Unchecked	Unchecked	Unchecked	Unchecked	Unchecked	Unchecked	Unchecked	Unchecked	Unchecked	Unchecked	Unchecked	Unchecked	Unchecked	Checked	Unchecked	0	Unchecked	Unchecked	7	Male	4	Unchecked	Unchecked	Unchecked	Unchecked	Unchecked	No	Normal	0	0	0	0	No	No	0	0	0	No	No	No	0	0	0	2	high school	Zone 5	0	1	Empiric/firstline
Unchecked	Unchecked	Unchecked	Unchecked	Unchecked	Unchecked	Unchecked	Unchecked	Unchecked	Unchecked	Unchecked	Unchecked	Unchecked	Unchecked	Checked	Unchecked	0	Unchecked	Unchecked	6	Male	4	Checked	Checked	Unchecked	Unchecked	Unchecked	Yes	Normal	0	0	1	0	No	No	1	0	0	No	No	No	0	2	0	1	< hs	Dense Zones	1	1	Empiric/firstline
Unchecked	Unchecked	Unchecked	Unchecked	Unchecked	Unchecked	Unchecked	Unchecked	Unchecked	Unchecked	Unchecked	Unchecked	Unchecked	Unchecked	Checked	Unchecked	0	Unchecked	Unchecked	8	Female	4	Unchecked	Checked	Unchecked	Unchecked	Unchecked	No	Normal	0	0	0	0	No	No	0	0	0	No	No	No	0	3	0	3	high school	Zone 5	0	1	Expanded coverage
Unchecked	Unchecked	Unchecked	Unchecked	Unchecked	Unchecked	Unchecked	Unchecked	Unchecked	Unchecked	Unchecked	Unchecked	Unchecked	Unchecked	Checked	Unchecked	0	Unchecked	Unchecked	7	Male	3	Unchecked	Checked	Unchecked	Unchecked	Unchecked	No		0	0	0	0	No	No	0	0	0	No	No	No	0	0	0	2	high school	Dense Zones	0	1	Empiric/firstline
Unchecked	Unchecked	Unchecked	Unchecked	Unchecked	Unchecked	Unchecked	Unchecked	Unchecked	Unchecked	Unchecked	Unchecked	Unchecked	Unchecked	Checked	Unchecked	0	Unchecked	Unchecked	5	Female	3	Unchecked	Checked	Unchecked	Unchecked	Unchecked	No		0	0	0	0	No	No	0	0	0	No	No	Yes	0	1	1	2	< hs	Zone 1 & 6	0	1	Empiric/firstline
Unchecked	Unchecked	Unchecked	Unchecked	Unchecked	Unchecked	Unchecked	Unchecked	Unchecked	Unchecked	Unchecked	Unchecked	Unchecked	Unchecked	Checked	Unchecked	0	Unchecked	Unchecked	10	Male	3	Unchecked	Checked	Unchecked	Unchecked	Unchecked	No	Normal	0	0	0	0	No	No	0	0	0	No	No	No	0	2	0	3	< hs	Zone 1 & 6	0	1	Expanded coverage
Unchecked	Unchecked	Unchecked	Unchecked	Unchecked	Unchecked	Unchecked	Unchecked	Unchecked	Unchecked	Unchecked	Unchecked	Unchecked	Unchecked	Checked	Unchecked	0	Unchecked	Unchecked	16	Female	4	Unchecked	Unchecked	Unchecked	Unchecked	Unchecked	No		1	0	0	0	No	No	0	0	0	Yes	No	Yes	0	1	1	2	< hs	Dense Zones	1	1	Empiric/firstline
Unchecked	Unchecked	Unchecked	Unchecked	Unchecked	Unchecked	Unchecked	Unchecked	Unchecked	Unchecked	Unchecked	Unchecked	Unchecked	Unchecked	Checked	Unchecked	0	Unchecked	Unchecked	7	Male	4	Unchecked	Checked	Unchecked	Unchecked	Unchecked	No	Normal	0	0	0	0	No	No	0	0	0	No	No	No	0	2	0	2	< hs	Zone 1 & 6	0	1	Empiric/firstline
Unchecked	Unchecked	Unchecked	Unchecked	Unchecked	Unchecked	Unchecked	Checked	Unchecked	Unchecked	Unchecked	Unchecked	Unchecked	Unchecked	Unchecked	Unchecked	0	Unchecked	Unchecked	2	Female	3	Unchecked	Checked	Unchecked	Unchecked	Unchecked	No		1	0	1	1	No	No	0	0	0	No	No	No	0	8	0	1	< hs	Dense Zones	1	1	Empiric/firstline
Unchecked	Unchecked	Unchecked	Unchecked	Unchecked	Unchecked	Unchecked	Unchecked	Unchecked	Unchecked	Unchecked	Unchecked	Unchecked	Unchecked	Checked	Unchecked	0	Unchecked	Unchecked	9	Male	4	Unchecked	Unchecked	Unchecked	Unchecked	Unchecked	Yes	Normal	1	0	1	0	No	No	0	0	0	No	No	No	0	2	0	2	< hs	Zone 1 & 6	1	1	Empiric/firstline
Unchecked	Unchecked	Unchecked	Unchecked	Unchecked	Unchecked	Unchecked	Unchecked	Unchecked	Unchecked	Unchecked	Unchecked	Unchecked	Unchecked	Checked	Unchecked	0	Unchecked	Unchecked	10	Male	2	Checked	Checked	Unchecked	Unchecked	Unchecked	No	Normal	1	0	0	0	No	No	0	1	0	No	No	No	0	1	0	1	< hs	Dense Zones	1	1	Empiric/firstline
Unchecked	Unchecked	Unchecked	Unchecked	Unchecked	Unchecked	Unchecked	Checked	Unchecked	Unchecked	Unchecked	Unchecked	Unchecked	Unchecked	Unchecked	Unchecked	0	Unchecked	Unchecked	7	Female	3	Unchecked	Checked	Unchecked	Unchecked	Unchecked	Yes	Normal	0	0	0	1	No	No	0	1	0	No	No	No	0	3	0	0	> hs	Zone 5	1	0	None prescribed
Unchecked	Unchecked	Unchecked	Unchecked	Unchecked	Unchecked	Unchecked	Checked	Unchecked	Unchecked	Unchecked	Unchecked	Unchecked	Unchecked	Unchecked	Unchecked	0	Unchecked	Unchecked	2	Female	4	Checked	Checked	Unchecked	Unchecked	Unchecked	No		0	0	0	0	Yes	No	0	0	1	No	No	No	0	16	0	0	high school	Zone 1 & 6	1	0	None prescribed
Unchecked	Unchecked	Unchecked	Unchecked	Unchecked	Unchecked	Unchecked	Unchecked	Unchecked	Unchecked	Unchecked	Unchecked	Unchecked	Unchecked	Checked	Unchecked	0	Unchecked	Unchecked	7	Male	2	Checked	Checked	Unchecked	Unchecked	Checked	No	Abnormal	0	0	1	0	No	No	0	1	0	No	No	No	0	2	0	1	< hs	Zone 5	1	1	Empiric/firstline
Unchecked	Unchecked	Unchecked	Unchecked	Unchecked	Unchecked	Unchecked	Unchecked	Unchecked	Unchecked	Unchecked	Unchecked	Unchecked	Unchecked	Checked	Unchecked	0	Unchecked	Unchecked	6	Male	4	Unchecked	Checked	Unchecked	Unchecked	Unchecked	No	Normal	0	0	0	0	Yes	No	0	0	0	No	No	No	0	2	0	1	< hs	Zone 1 & 6	1	1	Empiric/firstline
Unchecked	Unchecked	Unchecked	Unchecked	Unchecked	Unchecked	Unchecked	Unchecked	Unchecked	Unchecked	Unchecked	Unchecked	Unchecked	Unchecked	Checked	Unchecked	0	Unchecked	Unchecked	8	Male	3	Checked	Unchecked	Unchecked	Unchecked	Unchecked	No	Abnormal	1	0	0	0	No	No	0	1	0	No	No	Yes	0	0	1	3	< hs	Dense Zones	1	1	Macrolides
Unchecked	Unchecked	Unchecked	Unchecked	Unchecked	Unchecked	Unchecked	Unchecked	Unchecked	Unchecked	Unchecked	Unchecked	Unchecked	Unchecked	Checked	Unchecked	0	Unchecked	Unchecked	6	Male	3	Unchecked	Checked	Unchecked	Unchecked	Unchecked	No	Normal	0	0	0	0	No	No	1	0	0	No	No	No	0	1	0	2	< hs	Zone 1 & 6	0	1	Empiric/firstline
Unchecked	Unchecked	Unchecked	Unchecked	Unchecked	Unchecked	Unchecked	Unchecked	Unchecked	Unchecked	Unchecked	Unchecked	Unchecked	Unchecked	Checked	Unchecked	0	Unchecked	Unchecked	2	Female	2	Unchecked	Checked	Unchecked	Unchecked	Unchecked	No	Normal	0	0	0	0	No	No	0	0	0	No	No	No	0	1	0	1	> hs	Dense Zones	0	1	Empiric/firstline
Unchecked	Unchecked	Unchecked	Unchecked	Unchecked	Unchecked	Unchecked	Unchecked	Unchecked	Unchecked	Unchecked	Unchecked	Unchecked	Unchecked	Checked	Unchecked	0	Unchecked	Unchecked	7	Male	3	Unchecked	Checked	Unchecked	Unchecked	Unchecked	No	Normal	0	0	1	0	No	No	0	0	0	No	No	No	0	1	0	1	< hs	Zone 1 & 6	1	1	Empiric/firstline
Unchecked	Unchecked	Unchecked	Unchecked	Checked	Unchecked	Unchecked	Unchecked	Unchecked	Unchecked	Unchecked	Unchecked	Unchecked	Unchecked	Unchecked	Unchecked	0	Unchecked	Unchecked	8	Male	4	Checked	Unchecked	Unchecked	Unchecked	Unchecked	No	Abnormal	0	0	1	0	No	No	0	0	0	No	No	No	0	3	0	2	high school	Zone 5	1	1	Macrolides
Unchecked	Unchecked	Unchecked	Unchecked	Checked	Unchecked	Unchecked	Unchecked	Unchecked	Unchecked	Unchecked	Unchecked	Unchecked	Unchecked	Unchecked	Unchecked	0	Unchecked	Unchecked	3	Male	3	Checked	Checked	Unchecked	Unchecked	Unchecked	Yes	Abnormal	0	0	0	0	No	Yes	1	0	0	No	No	No	0	17	0	2	high school	Dense Zones	1	1	Empiric/firstline
Unchecked	Unchecked	Unchecked	Unchecked	Unchecked	Unchecked	Unchecked	Unchecked	Unchecked	Unchecked	Unchecked	Unchecked	Unchecked	Checked	Unchecked	Unchecked	0	Unchecked	Unchecked	21	Male	2	Checked	Checked	Unchecked	Unchecked	Checked	No	Abnormal	1	0	1	0	No	No	0	0	1	Yes	No	No	0	6	1	3	> hs	Dense Zones	1	1	Expanded coverage
Unchecked	Unchecked	Unchecked	Unchecked	Checked	Unchecked	Unchecked	Unchecked	Unchecked	Unchecked	Unchecked	Unchecked	Unchecked	Unchecked	Unchecked	Unchecked	0	Unchecked	Unchecked	3	Female	4	Checked	Checked	Unchecked	Unchecked	Checked	Yes	Abnormal	0	0	0	0	Yes	No	1	0	0	No	No	No	0	21	0	1	high school	Dense Zones	1	1	Empiric/firstline
Unchecked	Unchecked	Unchecked	Unchecked	Checked	Unchecked	Unchecked	Unchecked	Unchecked	Unchecked	Unchecked	Unchecked	Unchecked	Unchecked	Unchecked	Unchecked	0	Unchecked	Unchecked	5	Female	3	Checked	Checked	Unchecked	Unchecked	Checked	No	Abnormal	0	0	1	0	No	No	1	0	0	No	No	No	0	21	0	1	< hs	Zone 5	1	1	Empiric/firstline
Unchecked	Unchecked	Unchecked	Unchecked	Unchecked	Unchecked	Unchecked	Unchecked	Unchecked	Unchecked	Unchecked	Checked	Unchecked	Unchecked	Unchecked	Unchecked	0	Unchecked	Unchecked	2	Male	2	Checked	Unchecked	Unchecked	Unchecked	Checked	Yes		1	0	1	0	No	No	1	0	0	No	No	No	0	1	0	1	high school	Zone 1 & 6	1	1	Macrolides
Unchecked	Unchecked	Unchecked	Unchecked	Checked	Unchecked	Unchecked	Unchecked	Unchecked	Unchecked	Unchecked	Unchecked	Unchecked	Unchecked	Unchecked	Unchecked	0	Unchecked	Unchecked	6	Female	3	Checked	Checked	Unchecked	Unchecked	Unchecked	No	Abnormal	0	0	1	0	No	Yes	0	0	0	No	No	No	0	8	0	1	< hs	Zone 5	1	1	Empiric/firstline
Unchecked	Unchecked	Unchecked	Unchecked	Checked	Unchecked	Unchecked	Unchecked	Unchecked	Unchecked	Unchecked	Unchecked	Unchecked	Unchecked	Unchecked	Unchecked	0	Unchecked	Unchecked	3	Female	3	Checked	Checked	Unchecked	Unchecked	Checked	Yes	Abnormal	1	0	0	0	No	No	1	0	0	No	No	No	0	3	0	1	high school	Zone 5	1	1	Empiric/firstline
Unchecked	Unchecked	Unchecked	Unchecked	Checked	Unchecked	Unchecked	Unchecked	Unchecked	Unchecked	Unchecked	Unchecked	Unchecked	Unchecked	Unchecked	Unchecked	0	Unchecked	Unchecked	2	Female	3	Checked	Checked	Unchecked	Unchecked	Checked	No	Normal	0	0	0	0	No	No	1	0	0	No	No	No	0	5	0	1	high school	Zone 5	0	1	Empiric/firstline
Unchecked	Unchecked	Unchecked	Unchecked	Checked	Unchecked	Unchecked	Unchecked	Unchecked	Unchecked	Unchecked	Unchecked	Unchecked	Unchecked	Unchecked	Unchecked	0	Unchecked	Unchecked	4	Male	5	Checked	Checked	Unchecked	Unchecked	Checked	Yes	Abnormal	1	0	0	1	No	No	0	0	0	No	No	No	0	5	0	1	high school	Zone 5	1	1	Empiric/firstline
Unchecked	Unchecked	Unchecked	Unchecked	Checked	Unchecked	Unchecked	Unchecked	Unchecked	Unchecked	Unchecked	Unchecked	Unchecked	Unchecked	Unchecked	Unchecked	0	Unchecked	Unchecked	2	Female	3	Checked	Checked	Unchecked	Unchecked	Checked	No	Abnormal	0	0	1	0	No	No	1	0	0	No	No	No	0	13	0	2	> hs	Zone 5	1	1	Empiric/firstline
Unchecked	Unchecked	Unchecked	Unchecked	Checked	Unchecked	Unchecked	Unchecked	Unchecked	Unchecked	Unchecked	Unchecked	Unchecked	Unchecked	Unchecked	Unchecked	0	Unchecked	Unchecked	4	Male	3	Checked	Unchecked	Unchecked	Unchecked	Checked	No	Abnormal	0	0	1	0	No	No	1	0	0	No	No	No	0	10	0	1	high school	Zone 1 & 6	1	1	Empiric/firstline
Unchecked	Unchecked	Unchecked	Unchecked	Checked	Unchecked	Unchecked	Unchecked	Unchecked	Unchecked	Unchecked	Unchecked	Unchecked	Unchecked	Unchecked	Unchecked	0	Unchecked	Unchecked	18	Male	4	Checked	Checked	Unchecked	Unchecked	Checked	Yes	Abnormal	0	1	0	0	No	No	1	0	0	No	No	No	0	9	0	1	high school	Zone 1 & 6	1	1	Empiric/firstline
Unchecked	Unchecked	Unchecked	Unchecked	Checked	Unchecked	Unchecked	Unchecked	Unchecked	Unchecked	Unchecked	Unchecked	Unchecked	Unchecked	Unchecked	Unchecked	0	Unchecked	Unchecked	5	Male	3	Checked	Checked	Unchecked	Unchecked	Checked	Yes	Abnormal	1	0	0	0	No	No	0	0	0	No	No	No	1	22	0	2	< hs	Zone 1 & 6	1	1	Macrolides
Unchecked	Unchecked	Unchecked	Unchecked	Checked	Unchecked	Unchecked	Unchecked	Unchecked	Unchecked	Unchecked	Unchecked	Unchecked	Unchecked	Unchecked	Unchecked	0	Unchecked	Unchecked	6	Male	4	Checked	Checked	Unchecked	Unchecked	Checked	No	Abnormal	1	0	0	0	No	No	1	0	0	No	No	No	1	16	0	3	< hs	Dense Zones	1	1	Expanded coverage
Unchecked	Unchecked	Unchecked	Unchecked	Unchecked	Unchecked	Unchecked	Unchecked	Unchecked	Unchecked	Unchecked	Unchecked	Unchecked	Unchecked	Checked	Unchecked	0	Checked	Unchecked	2	Male	4	Unchecked	Checked	Unchecked	Unchecked	Unchecked	Yes	Normal	0	0	1	1	No	No	0	0	0	No	No	No	0	10	0	1	> hs	Zone 5	1	1	Empiric/firstline
Unchecked	Unchecked	Unchecked	Unchecked	Unchecked	Unchecked	Unchecked	Unchecked	Unchecked	Unchecked	Unchecked	Unchecked	Unchecked	Checked	Unchecked	Unchecked	0	Unchecked	Unchecked	5	Female	4	Checked	Checked	Unchecked	Unchecked	Checked	No	Abnormal	0	0	1	0	Yes	No	1	0	0	No	No	No	0	6	0	1	high school	Zone 1 & 6	1	1	Empiric/firstline
Unchecked	Unchecked	Unchecked	Unchecked	Checked	Unchecked	Unchecked	Unchecked	Unchecked	Unchecked	Unchecked	Unchecked	Unchecked	Unchecked	Unchecked	Unchecked	0	Unchecked	Unchecked	3	Female	2	Checked	Checked	Unchecked	Unchecked	Unchecked	Yes	Abnormal	0	0	0	0	Yes	No	0	1	0	No	No	No	1	8	0	1	< hs	Dense Zones	1	1	Empiric/firstline
Unchecked	Unchecked	Unchecked	Unchecked	Checked	Unchecked	Unchecked	Unchecked	Unchecked	Unchecked	Unchecked	Unchecked	Unchecked	Unchecked	Unchecked	Unchecked	0	Unchecked	Unchecked	8	Male	3	Checked	Checked	Unchecked	Unchecked	Unchecked	Yes	Abnormal	1	0	1	0	No	No	1	0	0	No	No	No	0	4	0	1	< hs	Dense Zones	1	1	Empiric/firstline
Unchecked	Unchecked	Unchecked	Unchecked	Checked	Unchecked	Unchecked	Unchecked	Unchecked	Unchecked	Unchecked	Unchecked	Unchecked	Unchecked	Unchecked	Unchecked	0	Unchecked	Unchecked	6	Female	4	Unchecked	Checked	Unchecked	Unchecked	Unchecked	No		0	0	1	0	No	No	1	0	0	No	No	No	0	4	0	1	< hs	Zone 1 & 6	1	1	Empiric/firstline
Unchecked	Unchecked	Unchecked	Unchecked	Checked	Unchecked	Unchecked	Unchecked	Unchecked	Unchecked	Unchecked	Unchecked	Unchecked	Unchecked	Unchecked	Unchecked	0	Unchecked	Unchecked	6	Female	2	Checked	Checked	Unchecked	Unchecked	Unchecked	No	Abnormal	0	0	0	0	No	Yes	1	1	0	No	No	No	1	9	0	1	< hs	Zone 5	1	1	Empiric/firstline
Unchecked	Unchecked	Unchecked	Unchecked	Checked	Unchecked	Unchecked	Unchecked	Unchecked	Unchecked	Unchecked	Unchecked	Unchecked	Unchecked	Unchecked	Unchecked	0	Unchecked	Unchecked	4	Male	4	Checked	Unchecked	Unchecked	Unchecked	Checked	Yes	Abnormal	1	1	0	0	No	No	1	0	0	No	No	No	1	12	0	1	< hs	Zone 5	1	1	Empiric/firstline
Unchecked	Unchecked	Unchecked	Unchecked	Unchecked	Unchecked	Unchecked	Unchecked	Unchecked	Unchecked	Unchecked	Unchecked	Unchecked	Checked	Unchecked	Unchecked	0	Unchecked	Unchecked	5	Female	4	Checked	Unchecked	Unchecked	Unchecked	Unchecked	Yes	Abnormal	1	0	0	0	No	No	0	0	0	No	No	No	0	2	0	3	high school	Dense Zones	1	1	Macrolides
Unchecked	Unchecked	Unchecked	Unchecked	Checked	Unchecked	Unchecked	Unchecked	Unchecked	Unchecked	Unchecked	Unchecked	Unchecked	Unchecked	Unchecked	Unchecked	0	Unchecked	Unchecked	4	Male	3	Checked	Checked	Unchecked	Unchecked	Unchecked	Yes	Abnormal	0	0	0	0	Yes	No	1	0	0	No	No	No	0	7	0	1	high school	Zone 1 & 6	1	1	Empiric/firstline
Unchecked	Unchecked	Unchecked	Unchecked	Unchecked	Unchecked	Unchecked	Unchecked	Unchecked	Unchecked	Unchecked	Unchecked	Unchecked	Checked	Unchecked	Unchecked	0	Unchecked	Unchecked	2	Male	3	Checked	Checked	Unchecked	Unchecked	Checked	Yes	Abnormal	0	0	1	0	No	No	1	0	0	No	No	No	0	21	0	1	< hs	Dense Zones	1	1	Empiric/firstline
Unchecked	Unchecked	Unchecked	Unchecked	Checked	Unchecked	Unchecked	Unchecked	Unchecked	Unchecked	Unchecked	Unchecked	Unchecked	Unchecked	Unchecked	Unchecked	0	Unchecked	Unchecked	1	Male	3	Checked	Unchecked	Unchecked	Unchecked	Checked	No	Abnormal	1	0	0	0	No	No	1	0	0	No	No	No	0	3	0	0	high school	Zone 5	1	0	None prescribed
Unchecked	Unchecked	Unchecked	Unchecked	Checked	Unchecked	Unchecked	Unchecked	Unchecked	Unchecked	Unchecked	Unchecked	Unchecked	Unchecked	Unchecked	Unchecked	0	Unchecked	Unchecked	2	Female	4	Checked	Checked	Unchecked	Unchecked	Checked	No	Abnormal	1	0	0	0	No	No	1	0	0	No	No	No	0	7	0	1	high school	Dense Zones	1	1	Empiric/firstline
Unchecked	Unchecked	Unchecked	Unchecked	Checked	Unchecked	Unchecked	Unchecked	Unchecked	Unchecked	Unchecked	Unchecked	Unchecked	Unchecked	Unchecked	Unchecked	0	Unchecked	Unchecked	6	Female	3	Checked	Checked	Unchecked	Unchecked	Checked	No	Abnormal	1	0	0	0	No	No	1	0	0	No	No	No	0	2	0	1	< hs	Zone 1 & 6	1	1	Empiric/firstline
Unchecked	Unchecked	Checked	Unchecked	Checked	Unchecked	Unchecked	Unchecked	Unchecked	Unchecked	Unchecked	Unchecked	Unchecked	Unchecked	Unchecked	Unchecked	0	Unchecked	Unchecked	16	Male	2	Checked	Checked	Unchecked	Unchecked	Checked	Yes	Abnormal	1	0	0	0	No	No	0	0	0	No	No	No	0	15	0	3	> hs	Dense Zones	1	1	Expanded coverage
Unchecked	Unchecked	Unchecked	Unchecked	Checked	Unchecked	Unchecked	Unchecked	Unchecked	Unchecked	Unchecked	Unchecked	Unchecked	Unchecked	Unchecked	Unchecked	0	Unchecked	Unchecked	3	Male	4	Checked	Checked	Unchecked	Unchecked	Checked	No	Abnormal	0	0	0	0	No	No	1	0	0	No	No	No	0	3	0	1	< hs	Dense Zones	0	1	Empiric/firstline
Unchecked	Unchecked	Unchecked	Unchecked	Unchecked	Unchecked	Unchecked	Unchecked	Unchecked	Unchecked	Unchecked	Unchecked	Unchecked	Checked	Unchecked	Unchecked	0	Unchecked	Unchecked	5	Female	3	Checked	Checked	Unchecked	Unchecked	Checked	No	Abnormal	0	0	0	1	No	Yes	1	0	0	No	No	No	0	15	0	0	high school	Zone 1 & 6	1	0	None prescribed
Unchecked	Unchecked	Unchecked	Unchecked	Checked	Unchecked	Unchecked	Unchecked	Unchecked	Unchecked	Unchecked	Unchecked	Unchecked	Unchecked	Unchecked	Unchecked	0	Unchecked	Unchecked	7	Female	3	Checked	Checked	Unchecked	Unchecked	Unchecked	Yes	Abnormal	1	1	1	0	No	No	0	0	0	No	No	No	0	15	0	1	< hs	Dense Zones	1	1	Empiric/firstline
Unchecked	Unchecked	Unchecked	Unchecked	Checked	Unchecked	Unchecked	Unchecked	Unchecked	Unchecked	Unchecked	Unchecked	Unchecked	Unchecked	Unchecked	Unchecked	0	Unchecked	Unchecked	2	Male	3	Checked	Checked	Unchecked	Unchecked	Unchecked	Yes	Abnormal	1	0	0	0	No	No	0	1	0	No	No	Yes	0	18	1	1	< hs	Dense Zones	1	1	Empiric/firstline
Unchecked	Unchecked	Unchecked	Unchecked	Checked	Unchecked	Unchecked	Unchecked	Unchecked	Unchecked	Unchecked	Unchecked	Unchecked	Unchecked	Unchecked	Unchecked	0	Unchecked	Unchecked	4	Male	3	Checked	Checked	Unchecked	Unchecked	Checked	Yes	Abnormal	1	0	0	0	No	No	1	0	0	No	No	No	0	6	0	1	< hs	Dense Zones	1	1	Empiric/firstline
Unchecked	Unchecked	Unchecked	Unchecked	Unchecked	Unchecked	Unchecked	Unchecked	Unchecked	Unchecked	Unchecked	Unchecked	Unchecked	Checked	Checked	Unchecked	0	Unchecked	Unchecked	11	Male	3	Unchecked	Unchecked	Unchecked	Unchecked	Unchecked	No	Abnormal	1	1	0	0	No	No	0	0	1	No	No	No	0	0	0	3	> hs	Zone 5	1	1	Empiric/firstline
Unchecked	Unchecked	Unchecked	Unchecked	Checked	Unchecked	Unchecked	Unchecked	Unchecked	Unchecked	Unchecked	Unchecked	Unchecked	Unchecked	Unchecked	Unchecked	0	Unchecked	Unchecked	4	Male	3	Checked	Checked	Unchecked	Unchecked	Unchecked	Yes	Abnormal	0	0	1	0	No	No	1	0	1	No	No	No	0	12	0	1	high school	Dense Zones	1	1	Empiric/firstline
Unchecked	Unchecked	Unchecked	Unchecked	Checked	Unchecked	Unchecked	Unchecked	Unchecked	Unchecked	Unchecked	Unchecked	Unchecked	Unchecked	Unchecked	Unchecked	0	Unchecked	Unchecked	5	Male	3	Checked	Checked	Unchecked	Unchecked	Checked	Yes	Abnormal	0	1	1	0	No	No	1	0	0	No	No	No	0	5	0	1	< hs	Zone 5	1	1	Empiric/firstline
Unchecked	Unchecked	Unchecked	Unchecked	Checked	Unchecked	Unchecked	Unchecked	Unchecked	Unchecked	Unchecked	Unchecked	Unchecked	Unchecked	Unchecked	Unchecked	0	Unchecked	Unchecked	5	Male	3	Checked	Checked	Unchecked	Unchecked	Checked	No	Abnormal	1	0	0	0	No	No	1	0	0	No	No	No	0	9	0	1	high school	Zone 5	1	1	Empiric/firstline
Unchecked	Unchecked	Unchecked	Unchecked	Checked	Unchecked	Unchecked	Unchecked	Unchecked	Unchecked	Unchecked	Unchecked	Unchecked	Unchecked	Unchecked	Unchecked	0	Unchecked	Unchecked	2	Female	3	Checked	Unchecked	Unchecked	Unchecked	Checked	Yes	Abnormal	0	0	0	0	No	No	0	0	0	No	No	No	1	4	0	1	< hs	Dense Zones	0	1	Empiric/firstline
Unchecked	Unchecked	Unchecked	Unchecked	Checked	Unchecked	Unchecked	Unchecked	Unchecked	Unchecked	Unchecked	Unchecked	Unchecked	Unchecked	Unchecked	Unchecked	0	Unchecked	Unchecked	3	Male	3	Checked	Checked	Unchecked	Unchecked	Unchecked	Yes	Abnormal	0	0	1	0	No	No	0	0	0	No	No	No	0	12	0	1	> hs	Zone 5	1	1	Empiric/firstline
Unchecked	Unchecked	Unchecked	Unchecked	Unchecked	Unchecked	Unchecked	Unchecked	Unchecked	Unchecked	Unchecked	Unchecked	Unchecked	Checked	Checked	Unchecked	0	Unchecked	Unchecked	6	Male	4	Checked	Checked	Unchecked	Unchecked	Unchecked	No	Abnormal	1	0	0	0	No	No	1	0	0	No	No	No	0	1	0	2	> hs	Zone 1 & 6	1	1	Empiric/firstline
Unchecked	Unchecked	Unchecked	Unchecked	Unchecked	Unchecked	Unchecked	Unchecked	Unchecked	Unchecked	Unchecked	Checked	Unchecked	Unchecked	Unchecked	Unchecked	0	Unchecked	Unchecked	13	Male	3	Checked	Unchecked	Unchecked	Unchecked	Unchecked	No	Normal	1	0	1	0	Yes	No	0	0	0	No	No	No	0	1	0	3	high school	Zone 1 & 6	1	1	Expanded coverage
Unchecked	Unchecked	Unchecked	Unchecked	Checked	Unchecked	Unchecked	Unchecked	Unchecked	Unchecked	Unchecked	Unchecked	Unchecked	Unchecked	Unchecked	Unchecked	0	Unchecked	Unchecked	1	Female	3	Checked	Checked	Unchecked	Unchecked	Unchecked	No	Normal	0	0	0	0	No	No	0	0	0	No	No	No	1	9	0	1	high school	Dense Zones	0	1	Empiric/firstline
Unchecked	Unchecked	Unchecked	Unchecked	Checked	Unchecked	Unchecked	Unchecked	Unchecked	Unchecked	Unchecked	Unchecked	Unchecked	Unchecked	Unchecked	Unchecked	0	Unchecked	Unchecked	5	Male	4	Checked	Checked	Unchecked	Unchecked	Checked	Yes	Abnormal	1	0	0	0	No	No	0	0	0	No	No	No	0	7	0	1	< hs	Dense Zones	1	1	Empiric/firstline
Unchecked	Unchecked	Unchecked	Unchecked	Unchecked	Unchecked	Unchecked	Unchecked	Unchecked	Unchecked	Unchecked	Unchecked	Unchecked	Checked	Unchecked	Unchecked	0	Unchecked	Unchecked	8	Female	3	Checked	Checked	Unchecked	Unchecked	Checked	Yes	Abnormal	1	0	0	1	No	No	0	0	0	No	No	No	0	13	0	2	< hs	Zone 5	1	1	Expanded coverage
Unchecked	Unchecked	Unchecked	Unchecked	Checked	Unchecked	Unchecked	Unchecked	Unchecked	Unchecked	Unchecked	Unchecked	Unchecked	Unchecked	Unchecked	Unchecked	0	Unchecked	Unchecked	3	Male	3	Checked	Checked	Unchecked	Unchecked	Checked	Yes	Abnormal	0	0	1	0	Yes	No	0	0	0	No	No	No	1	19	0	1	high school	Zone 5	1	1	Empiric/firstline
Unchecked	Unchecked	Unchecked	Unchecked	Unchecked	Unchecked	Unchecked	Unchecked	Unchecked	Unchecked	Unchecked	Unchecked	Unchecked	Checked	Checked	Unchecked	0	Unchecked	Unchecked	14	Male	4	Unchecked	Unchecked	Unchecked	Unchecked	Checked	No	Abnormal	0	0	1	0	No	No	0	0	0	No	No	No	0	1	0	2	> hs	Dense Zones	1	1	Expanded coverage
Unchecked	Unchecked	Unchecked	Unchecked	Unchecked	Unchecked	Unchecked	Unchecked	Unchecked	Unchecked	Unchecked	Unchecked	Unchecked	Checked	Checked	Unchecked	0	Unchecked	Unchecked	1	Male	3	Unchecked	Checked	Unchecked	Unchecked	Checked	No	Abnormal	0	0	0	0	No	No	0	0	0	No	No	No	0	2	0	3	< hs	Dense Zones	0	1	Empiric/firstline
Unchecked	Unchecked	Checked	Unchecked	Checked	Unchecked	Unchecked	Unchecked	Unchecked	Unchecked	Unchecked	Unchecked	Unchecked	Unchecked	Unchecked	Unchecked	0	Unchecked	Unchecked	5	Male	3	Checked	Checked	Unchecked	Unchecked	Checked	Yes	Abnormal	0	0	0	0	No	No	1	0	1	No	No	No	0	14	0	2	< hs	Dense Zones	0	1	Expanded coverage
Unchecked	Unchecked	Unchecked	Unchecked	Checked	Unchecked	Unchecked	Unchecked	Unchecked	Unchecked	Unchecked	Unchecked	Unchecked	Unchecked	Unchecked	Unchecked	0	Unchecked	Unchecked	5	Male	3	Checked	Checked	Unchecked	Unchecked	Checked	Yes	Abnormal	1	0	0	0	No	No	0	0	0	No	No	No	0	8	0	1	< hs	Zone 5	1	1	Empiric/firstline
Unchecked	Unchecked	Unchecked	Unchecked	Unchecked	Unchecked	Unchecked	Unchecked	Unchecked	Unchecked	Unchecked	Checked	Unchecked	Unchecked	Unchecked	Unchecked	0	Unchecked	Unchecked	6	Male	3	Checked	Unchecked	Unchecked	Unchecked	Unchecked	No	Normal	0	0	0	0	No	No	0	0	0	No	No	No	0	3	0	2	high school	Dense Zones	0	1	Macrolides
Unchecked	Unchecked	Unchecked	Unchecked	Unchecked	Unchecked	Unchecked	Unchecked	Unchecked	Unchecked	Unchecked	Checked	Unchecked	Unchecked	Unchecked	Unchecked	0	Unchecked	Unchecked	6	Female	3	Checked	Unchecked	Unchecked	Unchecked	Checked	No	Abnormal	1	0	1	0	No	No	0	0	0	No	No	No	0	2	0	2	> hs	Zone 1 & 6	1	1	Macrolides
Unchecked	Unchecked	Unchecked	Unchecked	Checked	Unchecked	Unchecked	Unchecked	Unchecked	Unchecked	Unchecked	Unchecked	Unchecked	Unchecked	Unchecked	Unchecked	0	Unchecked	Unchecked	5	Male	4	Checked	Checked	Unchecked	Unchecked	Checked	No	Abnormal	1	0	1	0	No	No	1	0	0	No	No	No	0	3	0	1	< hs	Zone 1 & 6	1	1	Empiric/firstline
Unchecked	Unchecked	Unchecked	Unchecked	Checked	Unchecked	Unchecked	Unchecked	Unchecked	Unchecked	Unchecked	Unchecked	Unchecked	Unchecked	Unchecked	Unchecked	0	Unchecked	Unchecked	4	Female	3	Checked	Checked	Unchecked	Unchecked	Checked	Yes	Abnormal	1	0	0	0	No	No	1	0	0	No	No	No	0	11	0	1	< hs	Dense Zones	1	1	Empiric/firstline
Unchecked	Unchecked	Unchecked	Unchecked	Checked	Unchecked	Unchecked	Unchecked	Unchecked	Unchecked	Unchecked	Unchecked	Unchecked	Unchecked	Unchecked	Unchecked	0	Unchecked	Unchecked	3	Female	3	Checked	Checked	Unchecked	Unchecked	Checked	No		0	0	1	0	No	No	1	0	0	No	No	No	0	18	0	1	< hs	Zone 5	1	1	Empiric/firstline
Unchecked	Unchecked	Unchecked	Unchecked	Checked	Unchecked	Unchecked	Unchecked	Unchecked	Unchecked	Unchecked	Unchecked	Unchecked	Unchecked	Unchecked	Unchecked	0	Unchecked	Unchecked	3	Male	3	Unchecked	Checked	Unchecked	Unchecked	Checked	Yes	Abnormal	0	0	1	0	No	No	1	0	0	No	No	No	1	11	0	1	< hs		1	1	Empiric/firstline
Unchecked	Unchecked	Unchecked	Unchecked	Unchecked	Unchecked	Unchecked	Unchecked	Unchecked	Unchecked	Unchecked	Unchecked	Unchecked	Checked	Unchecked	Unchecked	0	Unchecked	Unchecked	5	Female	4	Checked	Unchecked	Unchecked	Unchecked	Checked	No	Abnormal	1	0	0	0	No	No	1	0	0	No	No	No	0	1	0	3	high school	Zone 1 & 6	1	1	Empiric/firstline
Unchecked	Unchecked	Unchecked	Unchecked	Unchecked	Unchecked	Unchecked	Unchecked	Unchecked	Unchecked	Unchecked	Unchecked	Unchecked	Checked	Checked	Unchecked	0	Unchecked	Unchecked	7	Male	3	Checked	Unchecked	Unchecked	Checked	Unchecked	No	Abnormal	1	0	0	0	No	No	1	0	0	No	No	No	0	0	0	2	high school	Dense Zones	1	1	Empiric/firstline
Unchecked	Unchecked	Unchecked	Unchecked	Checked	Unchecked	Unchecked	Unchecked	Unchecked	Unchecked	Unchecked	Unchecked	Unchecked	Unchecked	Unchecked	Unchecked	0	Unchecked	Unchecked	1	Male	4	Checked	Checked	Unchecked	Unchecked	Unchecked	No	Abnormal	0	0	0	1	No	No	1	0	0	No	No	No	0	9	0	1	< hs	Zone 1 & 6	1	1	Empiric/firstline
Unchecked	Unchecked	Unchecked	Unchecked	Checked	Unchecked	Unchecked	Unchecked	Unchecked	Unchecked	Unchecked	Unchecked	Unchecked	Unchecked	Unchecked	Unchecked	0	Unchecked	Unchecked	2	Male	3	Checked	Checked	Unchecked	Unchecked	Checked	No	Abnormal	0	0	0	0	No	Yes	1	0	0	No	No	No	0	9	0	1	high school	Zone 5	1	1	Empiric/firstline
Unchecked	Unchecked	Unchecked	Unchecked	Checked	Unchecked	Unchecked	Unchecked	Unchecked	Unchecked	Unchecked	Unchecked	Unchecked	Unchecked	Unchecked	Unchecked	0	Unchecked	Unchecked	4	Male	4	Checked	Checked	Unchecked	Unchecked	Unchecked	Yes	Abnormal	0	0	0	1	No	No	0	0	0	No	No	No	0	11	0	2	high school	Dense Zones	1	1	Empiric/firstline
Unchecked	Unchecked	Unchecked	Unchecked	Checked	Unchecked	Unchecked	Unchecked	Unchecked	Unchecked	Unchecked	Unchecked	Unchecked	Unchecked	Unchecked	Unchecked	0	Unchecked	Unchecked	3	Male	3	Checked	Checked	Unchecked	Unchecked	Unchecked	Yes	Abnormal	0	0	0	1	No	No	0	0	0	No	No	No	0	9	0	1	high school	Zone 5	1	1	Empiric/firstline
Unchecked	Unchecked	Unchecked	Unchecked	Unchecked	Unchecked	Unchecked	Unchecked	Unchecked	Unchecked	Unchecked	Unchecked	Unchecked	Checked	Checked	Unchecked	0	Unchecked	Unchecked	6	Female	3	Checked	Checked	Unchecked	Unchecked	Checked	Yes	Abnormal	1	0	1	0	No	No	0	0	0	No	No	No	0	3	0	1	high school	Zone 1 & 6	1	1	Empiric/firstline
Unchecked	Unchecked	Checked	Unchecked	Checked	Unchecked	Unchecked	Unchecked	Unchecked	Unchecked	Unchecked	Unchecked	Unchecked	Unchecked	Unchecked	Unchecked	0	Unchecked	Unchecked	3	Male	3	Checked	Checked	Unchecked	Unchecked	Checked	No	Abnormal	1	0	0	0	No	No	1	0	0	No	No	No	0	11	0	1	< hs	Zone 5	1	1	Empiric/firstline
Unchecked	Unchecked	Unchecked	Unchecked	Unchecked	Unchecked	Unchecked	Unchecked	Unchecked	Unchecked	Unchecked	Checked	Unchecked	Unchecked	Unchecked	Unchecked	0	Unchecked	Unchecked	14	Male	3	Checked	Unchecked	Unchecked	Unchecked	Checked	Yes	Normal	1	0	0	0	No	No	0	0	0	No	No	No	0	1	0	2	< hs	Zone 1 & 6	1	1	Empiric/firstline
Unchecked	Unchecked	Unchecked	Unchecked	Checked	Unchecked	Unchecked	Unchecked	Unchecked	Unchecked	Unchecked	Unchecked	Unchecked	Unchecked	Unchecked	Unchecked	0	Unchecked	Unchecked	2	Male	2	Unchecked	Unchecked	Unchecked	Unchecked	Unchecked	No	Abnormal	0	0	0	1	No	Yes	0	1	0	No	No	No	1	15	0	1	< hs	Zone 5	1	1	Empiric/firstline
Unchecked	Unchecked	Unchecked	Unchecked	Unchecked	Unchecked	Unchecked	Unchecked	Unchecked	Unchecked	Unchecked	Unchecked	Unchecked	Checked	Checked	Unchecked	0	Unchecked	Unchecked	6	Male	3	Checked	Checked	Unchecked	Unchecked	Unchecked	Yes	Abnormal	1	0	1	1	No	No	1	0	0	No	No	No	0	4	0	1	high school	Dense Zones	1	1	Empiric/firstline
Unchecked	Unchecked	Unchecked	Unchecked	Checked	Unchecked	Unchecked	Unchecked	Unchecked	Unchecked	Unchecked	Unchecked	Unchecked	Unchecked	Unchecked	Unchecked	0	Unchecked	Unchecked	3	Male	3	Checked	Checked	Unchecked	Unchecked	Unchecked	No	Abnormal	0	0	0	1	No	Yes	1	0	0	No	No	No	0	17	0	1	high school	Dense Zones	1	1	Empiric/firstline
Unchecked	Unchecked	Unchecked	Unchecked	Checked	Unchecked	Unchecked	Unchecked	Unchecked	Unchecked	Unchecked	Unchecked	Unchecked	Unchecked	Unchecked	Unchecked	0	Unchecked	Unchecked	3	Female	3	Checked	Checked	Unchecked	Unchecked	Checked	Yes	Normal	1	0	0	1	No	No	0	0	0	No	No	No	0	9	0	2	< hs	Zone 1 & 6	1	1	Macrolides
Unchecked	Unchecked	Unchecked	Unchecked	Checked	Unchecked	Unchecked	Unchecked	Unchecked	Unchecked	Unchecked	Unchecked	Unchecked	Unchecked	Unchecked	Unchecked	0	Unchecked	Unchecked	4	Male	3	Checked	Checked	Unchecked	Unchecked	Checked	No	Abnormal	0	0	0	0	No	No	1	0	0	No	No	No	0	6	0	1	< hs	Dense Zones	0	1	Empiric/firstline
Unchecked	Unchecked	Unchecked	Unchecked	Checked	Unchecked	Unchecked	Unchecked	Unchecked	Unchecked	Unchecked	Unchecked	Unchecked	Unchecked	Unchecked	Unchecked	0	Unchecked	Unchecked	5	Female	3	Checked	Checked	Unchecked	Unchecked	Checked	Yes	Abnormal	0	0	0	0	No	No	1	0	0	No	No	No	0	7	0	1	high school	Dense Zones	0	1	Empiric/firstline
Unchecked	Unchecked	Unchecked	Unchecked	Checked	Unchecked	Unchecked	Unchecked	Unchecked	Unchecked	Unchecked	Unchecked	Unchecked	Unchecked	Unchecked	Unchecked	0	Unchecked	Unchecked	9	Female	3	Checked	Checked	Unchecked	Unchecked	Unchecked	Yes	Abnormal	1	0	0	0	No	No	1	0	0	No	No	No	1	5	0	3	< hs	Zone 1 & 6	1	1	Macrolides
Unchecked	Unchecked	Unchecked	Unchecked	Checked	Unchecked	Unchecked	Unchecked	Unchecked	Unchecked	Unchecked	Unchecked	Unchecked	Unchecked	Unchecked	Unchecked	0	Unchecked	Unchecked	2	Male	3	Checked	Checked	Unchecked	Unchecked	Checked	No	Abnormal	1	0	0	0	No	No	1	0	0	No	No	No	0	9	0	1	> hs	Zone 5	1	1	Empiric/firstline
Unchecked	Unchecked	Unchecked	Unchecked	Checked	Unchecked	Unchecked	Unchecked	Unchecked	Unchecked	Unchecked	Unchecked	Unchecked	Unchecked	Unchecked	Unchecked	0	Unchecked	Unchecked	8	Male	4	Checked	Checked	Unchecked	Unchecked	Checked	Yes	Abnormal	0	1	0	0	No	No	1	0	0	No	No	No	0	9	0	2	high school	Zone 1 & 6	1	1	Empiric/firstline
Unchecked	Unchecked	Unchecked	Unchecked	Checked	Unchecked	Unchecked	Unchecked	Unchecked	Unchecked	Unchecked	Unchecked	Unchecked	Unchecked	Unchecked	Unchecked	0	Unchecked	Unchecked	2	Female	3	Checked	Checked	Unchecked	Unchecked	Checked	Yes	Abnormal	0	0	1	0	No	No	1	0	0	No	No	No	0	10	0	1	> hs	Zone 5	1	1	Empiric/firstline
Unchecked	Unchecked	Unchecked	Unchecked	Unchecked	Unchecked	Unchecked	Unchecked	Unchecked	Unchecked	Unchecked	Checked	Unchecked	Unchecked	Unchecked	Unchecked	0	Unchecked	Unchecked	2	Female	3	Checked	Unchecked	Unchecked	Unchecked	Checked	Yes	Normal	0	0	1	0	No	No	0	0	0	No	No	No	0	3	0	1	< hs	Dense Zones	1	1	Macrolides
Unchecked	Unchecked	Unchecked	Unchecked	Checked	Unchecked	Unchecked	Unchecked	Unchecked	Unchecked	Unchecked	Unchecked	Unchecked	Unchecked	Unchecked	Unchecked	0	Unchecked	Unchecked	3	Female	3	Checked	Checked	Unchecked	Unchecked	Unchecked	Yes	Abnormal	0	0	0	0	No	Yes	1	0	0	No	No	No	0	7	0	1	< hs	Zone 1 & 6	1	1	Empiric/firstline
Unchecked	Unchecked	Unchecked	Unchecked	Checked	Unchecked	Unchecked	Unchecked	Unchecked	Unchecked	Unchecked	Unchecked	Unchecked	Unchecked	Unchecked	Unchecked	0	Unchecked	Unchecked	4	Female	3	Checked	Checked	Unchecked	Unchecked	Unchecked	Yes	Abnormal	1	0	0	0	No	No	1	0	0	No	No	No	1	8	0	2	high school	Zone 5	1	1	Empiric/firstline
Unchecked	Unchecked	Unchecked	Unchecked	Unchecked	Unchecked	Unchecked	Unchecked	Unchecked	Unchecked	Unchecked	Unchecked	Unchecked	Checked	Unchecked	Unchecked	0	Unchecked	Unchecked	19	Male	3	Checked	Unchecked	Unchecked	Unchecked	Checked	Yes	Abnormal	1	0	1	0	No	No	1	0	0	No	No	No	0	8	0	2	< hs	Dense Zones	1	1	Empiric/firstline
Unchecked	Unchecked	Unchecked	Unchecked	Checked	Unchecked	Unchecked	Unchecked	Unchecked	Unchecked	Unchecked	Unchecked	Unchecked	Unchecked	Unchecked	Unchecked	0	Unchecked	Unchecked	1	Male	2	Checked	Checked	Unchecked	Unchecked	Unchecked	No	Abnormal	0	0	1	0	No	Yes	1	1	0	No	No	No	0	9	0	1	> hs	Zone 1 & 6	1	1	Empiric/firstline
Unchecked	Unchecked	Unchecked	Unchecked	Unchecked	Unchecked	Unchecked	Unchecked	Unchecked	Unchecked	Unchecked	Checked	Unchecked	Unchecked	Unchecked	Unchecked	0	Unchecked	Unchecked	1	Male	3	Checked	Unchecked	Unchecked	Unchecked	Checked	Yes	Normal	0	1	0	0	No	No	0	1	0	No	No	No	0	1	0	1	< hs	Dense Zones	1	1	Macrolides
Unchecked	Unchecked	Unchecked	Unchecked	Unchecked	Unchecked	Unchecked	Unchecked	Unchecked	Unchecked	Unchecked	Checked	Unchecked	Unchecked	Unchecked	Unchecked	0	Unchecked	Unchecked	1	Female	4	Checked	Checked	Unchecked	Unchecked	Unchecked	Yes	Normal	0	0	1	0	No	No	0	0	0	No	No	No	1	4	0	1	high school	Zone 5	1	1	Macrolides
Unchecked	Unchecked	Unchecked	Unchecked	Checked	Unchecked	Unchecked	Unchecked	Unchecked	Unchecked	Unchecked	Unchecked	Unchecked	Unchecked	Unchecked	Unchecked	0	Unchecked	Unchecked	2	Male	4	Checked	Checked	Unchecked	Unchecked	Checked	No	Abnormal	0	0	1	0	No	Yes	1	0	0	No	No	No	0	8	0	1	> hs	Zone 5	1	1	Empiric/firstline
Unchecked	Unchecked	Unchecked	Unchecked	Checked	Unchecked	Unchecked	Unchecked	Unchecked	Unchecked	Unchecked	Unchecked	Unchecked	Unchecked	Unchecked	Unchecked	0	Unchecked	Unchecked	4	Male	3	Checked	Checked	Unchecked	Unchecked	Checked	Yes	Abnormal	0	0	1	0	No	No	1	0	0	No	No	No	0	5	0	1	> hs	Zone 1 & 6	1	1	Empiric/firstline
Unchecked	Unchecked	Unchecked	Unchecked	Checked	Unchecked	Unchecked	Unchecked	Unchecked	Unchecked	Unchecked	Unchecked	Unchecked	Unchecked	Unchecked	Unchecked	0	Unchecked	Unchecked	6	Male	5	Checked	Checked	Unchecked	Unchecked	Unchecked	Yes	Abnormal	0	1	0	0	Yes	No	0	0	0	No	No	No	0	7	0	1	< hs	Zone 1 & 6	1	1	Empiric/firstline
Unchecked	Unchecked	Unchecked	Unchecked	Checked	Unchecked	Unchecked	Unchecked	Unchecked	Unchecked	Unchecked	Unchecked	Unchecked	Unchecked	Unchecked	Unchecked	0	Unchecked	Unchecked	3	Male	2	Checked	Checked	Unchecked	Unchecked	Checked	Yes	Abnormal	1	0	0	0	Yes	No	1	0	0	No	No	No	0	8	0	1	< hs	Dense Zones	1	1	Empiric/firstline
Unchecked	Unchecked	Unchecked	Unchecked	Unchecked	Unchecked	Unchecked	Unchecked	Unchecked	Unchecked	Unchecked	Unchecked	Unchecked	Checked	Checked	Unchecked	0	Unchecked	Unchecked	14	Female	4	Checked	Unchecked	Unchecked	Unchecked	Checked	No	Abnormal	1	0	0	1	No	No	0	0	1	No	No	No	0	1	0	3	high school	Zone 1 & 6	1	1	Expanded coverage
Unchecked	Unchecked	Unchecked	Unchecked	Unchecked	Unchecked	Unchecked	Unchecked	Unchecked	Unchecked	Unchecked	Checked	Unchecked	Unchecked	Unchecked	Unchecked	0	Unchecked	Unchecked	5	Male	4	Checked	Unchecked	Unchecked	Unchecked	Unchecked	No	Normal	0	0	1	1	No	No	0	0	0	No	No	No	0	1	0	2	high school	Zone 5	1	1	Macrolides
Unchecked	Unchecked	Unchecked	Unchecked	Checked	Unchecked	Unchecked	Unchecked	Unchecked	Unchecked	Unchecked	Unchecked	Unchecked	Unchecked	Unchecked	Unchecked	0	Unchecked	Unchecked	2	Male	4	Checked	Checked	Unchecked	Unchecked	Checked	Yes	Abnormal	1	1	0	0	No	No	0	0	0	No	No	No	0	9	0	1	high school	Zone 5	1	1	Empiric/firstline
Unchecked	Unchecked	Unchecked	Unchecked	Unchecked	Unchecked	Unchecked	Unchecked	Unchecked	Unchecked	Unchecked	Unchecked	Unchecked	Checked	Unchecked	Unchecked	0	Unchecked	Unchecked	7	Male	3	Checked	Checked	Unchecked	Unchecked	Checked	Yes	Abnormal	0	0	0	0	No	No	1	0	0	No	No	No	0	22	0	2	> hs	Zone 1 & 6	0	1	Empiric/firstline
Unchecked	Unchecked	Unchecked	Unchecked	Checked	Unchecked	Unchecked	Unchecked	Unchecked	Unchecked	Unchecked	Unchecked	Unchecked	Unchecked	Unchecked	Unchecked	0	Unchecked	Unchecked	4	Female	3	Checked	Checked	Unchecked	Unchecked	Checked	Yes	Abnormal	1	0	0	0	No	No	1	0	0	No	No	No	0	15	0	1	< hs	Zone 5	1	1	Empiric/firstline
Unchecked	Unchecked	Unchecked	Unchecked	Unchecked	Unchecked	Unchecked	Unchecked	Unchecked	Unchecked	Unchecked	Unchecked	Unchecked	Checked	Unchecked	Unchecked	0	Unchecked	Unchecked	2	Male	4	Checked	Checked	Unchecked	Unchecked	Checked	No	Abnormal	0	1	0	0	No	No	1	0	0	No	No	No	0	3	0	1	high school	Dense Zones	1	1	Empiric/firstline
Unchecked	Unchecked	Unchecked	Unchecked	Unchecked	Unchecked	Unchecked	Unchecked	Unchecked	Unchecked	Unchecked	Checked	Unchecked	Unchecked	Unchecked	Unchecked	0	Unchecked	Unchecked	2	Female	3	Checked	Unchecked	Unchecked	Unchecked	Checked	No	Abnormal	1	0	1	0	No	No	0	1	0	No	No	No	0	2	0	1	> hs	Dense Zones	1	1	Macrolides
Unchecked	Unchecked	Unchecked	Unchecked	Checked	Unchecked	Unchecked	Unchecked	Unchecked	Unchecked	Unchecked	Unchecked	Unchecked	Unchecked	Unchecked	Unchecked	0	Unchecked	Unchecked	3	Female	3	Unchecked	Checked	Unchecked	Unchecked	Checked	No	Abnormal	0	0	0	0	No	No	1	0	1	No	No	No	0	5	0	1	> hs	Zone 5	0	1	Empiric/firstline
Unchecked	Unchecked	Unchecked	Unchecked	Unchecked	Unchecked	Unchecked	Unchecked	Unchecked	Unchecked	Unchecked	Unchecked	Unchecked	Checked	Unchecked	Unchecked	0	Unchecked	Unchecked	5	Male	3	Checked	Checked	Unchecked	Unchecked	Checked	Yes	Abnormal	0	1	1	0	No	No	0	0	0	No	No	No	0	19	0	2	high school	Zone 1 & 6	1	1	Empiric/firstline
Unchecked	Unchecked	Unchecked	Unchecked	Checked	Unchecked	Unchecked	Unchecked	Unchecked	Unchecked	Unchecked	Unchecked	Unchecked	Unchecked	Unchecked	Unchecked	0	Unchecked	Unchecked	3	Female	2	Checked	Unchecked	Unchecked	Unchecked	Checked	No	Abnormal	1	0	1	0	No	No	0	0	0	No	No	No	0	4	0	2	high school	Dense Zones	1	1	Empiric/firstline
Unchecked	Unchecked	Unchecked	Unchecked	Unchecked	Unchecked	Unchecked	Unchecked	Unchecked	Unchecked	Unchecked	Checked	Unchecked	Unchecked	Unchecked	Unchecked	0	Unchecked	Unchecked	2	Male	4	Checked	Unchecked	Unchecked	Unchecked	Unchecked	No	Abnormal	1	0	1	0	No	No	0	0	0	No	No	No	0	1	0	1	< hs	Dense Zones	1	1	Macrolides
Unchecked	Unchecked	Unchecked	Unchecked	Checked	Unchecked	Unchecked	Unchecked	Unchecked	Unchecked	Unchecked	Unchecked	Unchecked	Unchecked	Unchecked	Unchecked	0	Unchecked	Unchecked	4	Male	3	Checked	Checked	Unchecked	Unchecked	Unchecked	Yes	Abnormal	0	1	1	0	No	No	1	0	0	No	No	No	0	7	0	1	high school	Dense Zones	1	1	Empiric/firstline
Unchecked	Unchecked	Unchecked	Unchecked	Checked	Unchecked	Unchecked	Unchecked	Unchecked	Unchecked	Unchecked	Unchecked	Unchecked	Unchecked	Unchecked	Unchecked	0	Unchecked	Unchecked	2	Male	3	Checked	Checked	Unchecked	Unchecked	Unchecked	No	Abnormal	0	0	0	0	Yes	No	1	0	0	No	No	No	0	8	0	2	< hs	Dense Zones	1	1	Empiric/firstline
Unchecked	Unchecked	Unchecked	Unchecked	Checked	Unchecked	Unchecked	Unchecked	Unchecked	Unchecked	Unchecked	Unchecked	Unchecked	Unchecked	Unchecked	Unchecked	0	Unchecked	Unchecked	2	Male	3	Checked	Checked	Unchecked	Unchecked	Checked	No	Abnormal	1	0	1	0	No	No	0	0	0	No	No	No	0	14	0	1	high school	Zone 5	1	1	Empiric/firstline
Unchecked	Unchecked	Unchecked	Unchecked	Checked	Unchecked	Unchecked	Unchecked	Unchecked	Unchecked	Unchecked	Unchecked	Unchecked	Unchecked	Unchecked	Unchecked	0	Unchecked	Unchecked	3	Female	2	Checked	Checked	Unchecked	Unchecked	Checked	No	Abnormal	0	0	0	0	No	Yes	0	0	0	No	No	No	0	14	0	1	< hs	Zone 5	1	1	Empiric/firstline
Unchecked	Unchecked	Unchecked	Unchecked	Unchecked	Unchecked	Unchecked	Unchecked	Unchecked	Unchecked	Unchecked	Unchecked	Unchecked	Checked	Checked	Unchecked	0	Unchecked	Unchecked	5	Female	3	Checked	Unchecked	Unchecked	Unchecked	Checked	No	Abnormal	1	0	0	0	No	No	1	0	0	No	No	No	0	0	0	3	< hs	Zone 1 & 6	1	1	Expanded coverage
Unchecked	Unchecked	Unchecked	Unchecked	Checked	Unchecked	Unchecked	Unchecked	Unchecked	Unchecked	Unchecked	Unchecked	Unchecked	Unchecked	Unchecked	Unchecked	0	Unchecked	Unchecked	3	Male	4	Checked	Checked	Unchecked	Unchecked	Checked	Yes	Abnormal	1	0	0	1	No	No	0	0	0	No	No	No	0	9	0	1	< hs	Dense Zones	1	1	Empiric/firstline
Unchecked	Unchecked	Unchecked	Unchecked	Unchecked	Unchecked	Unchecked	Unchecked	Unchecked	Unchecked	Unchecked	Unchecked	Unchecked	Checked	Checked	Unchecked	0	Unchecked	Unchecked	6	Male	3	Checked	Checked	Unchecked	Unchecked	Checked	No	Abnormal	1	0	0	0	No	No	1	1	1	No	No	No	0	2	0	3	< hs	Dense Zones	1	1	Expanded coverage
Unchecked	Unchecked	Unchecked	Unchecked	Checked	Unchecked	Unchecked	Unchecked	Unchecked	Unchecked	Unchecked	Unchecked	Unchecked	Unchecked	Unchecked	Unchecked	0	Unchecked	Unchecked	5	Female	2	Checked	Checked	Unchecked	Unchecked	Checked	No	Abnormal	0	1	0	0	No	No	0	0	0	No	No	No	0	6	0	1	< hs	Zone 5	1	1	Empiric/firstline
Unchecked	Unchecked	Unchecked	Unchecked	Checked	Unchecked	Unchecked	Unchecked	Unchecked	Unchecked	Unchecked	Unchecked	Unchecked	Unchecked	Unchecked	Unchecked	0	Unchecked	Unchecked	2	Male	3	Checked	Checked	Unchecked	Unchecked	Unchecked	Yes	Abnormal	0	0	0	0	No	No	1	0	0	No	No	No	0	3	0	1	< hs	Zone 5	0	1	Empiric/firstline
Unchecked	Unchecked	Unchecked	Unchecked	Checked	Unchecked	Unchecked	Unchecked	Unchecked	Unchecked	Unchecked	Unchecked	Unchecked	Unchecked	Unchecked	Unchecked	0	Unchecked	Unchecked	26	Female	4	Checked	Checked	Unchecked	Unchecked	Checked	Yes	Abnormal	1	0	0	0	No	No	0	0	0	No	No	No	0	4	0	3	< hs	Dense Zones	1	1	Empiric/firstline
Unchecked	Unchecked	Unchecked	Unchecked	Checked	Unchecked	Unchecked	Unchecked	Unchecked	Unchecked	Unchecked	Unchecked	Unchecked	Unchecked	Unchecked	Unchecked	0	Unchecked	Unchecked	2	Female	4	Checked	Checked	Unchecked	Unchecked	Checked	Yes	Abnormal	1	0	1	1	No	No	1	0	0	No	No	No	0	9	0	1	< hs	Dense Zones	1	1	Empiric/firstline
Unchecked	Unchecked	Unchecked	Unchecked	Unchecked	Unchecked	Unchecked	Unchecked	Unchecked	Unchecked	Unchecked	Checked	Unchecked	Unchecked	Unchecked	Unchecked	0	Unchecked	Unchecked	3	Male	3	Checked	Unchecked	Unchecked	Unchecked	Unchecked	No	Abnormal	1	0	1	0	No	No	0	0	0	No	No	No	0	2	0	2	< hs	Zone 1 & 6	1	1	Macrolides
Unchecked	Unchecked	Unchecked	Unchecked	Unchecked	Unchecked	Unchecked	Unchecked	Unchecked	Unchecked	Unchecked	Unchecked	Unchecked	Checked	Unchecked	Unchecked	0	Unchecked	Unchecked	5	Male	3	Checked	Unchecked	Unchecked	Unchecked	Checked	No	Abnormal	0	0	1	0	No	No	1	0	0	No	No	No	0	1	0	2	< hs	Zone 5	1	1	Empiric/firstline
Unchecked	Unchecked	Unchecked	Unchecked	Checked	Unchecked	Unchecked	Unchecked	Unchecked	Unchecked	Unchecked	Unchecked	Unchecked	Unchecked	Unchecked	Unchecked	0	Unchecked	Unchecked	5	Female	2	Checked	Checked	Unchecked	Unchecked	Checked	No	Abnormal	1	0	0	0	No	No	0	1	0	No	No	No	1	3	0	1	high school	Zone 5	1	1	Empiric/firstline
Unchecked	Unchecked	Unchecked	Unchecked	Unchecked	Unchecked	Unchecked	Unchecked	Unchecked	Unchecked	Unchecked	Unchecked	Unchecked	Checked	Unchecked	Unchecked	0	Unchecked	Unchecked	6	Female	4	Unchecked	Checked	Unchecked	Unchecked	Checked	Yes	Abnormal	0	0	1	0	No	No	1	0	1	No	No	No	1	11	0	2	< hs	Dense Zones	1	1	Expanded coverage
Unchecked	Unchecked	Unchecked	Unchecked	Checked	Unchecked	Unchecked	Unchecked	Unchecked	Unchecked	Unchecked	Unchecked	Unchecked	Unchecked	Unchecked	Unchecked	0	Unchecked	Unchecked	1	Female	3	Checked	Checked	Unchecked	Unchecked	Unchecked	No	Abnormal	0	0	1	0	No	No	1	0	0	No	No	No	0	7	0	1	high school	Zone 1 & 6	1	1	Empiric/firstline
Unchecked	Unchecked	Unchecked	Unchecked	Unchecked	Unchecked	Unchecked	Unchecked	Unchecked	Unchecked	Unchecked	Unchecked	Unchecked	Checked	Unchecked	Unchecked	0	Unchecked	Unchecked	8	Female	3	Checked	Unchecked	Unchecked	Unchecked	Checked	No	Abnormal	1	0	0	0	No	No	0	0	1	No	No	No	0	3	0	1	< hs	Zone 5	1	1	Empiric/firstline
Unchecked	Unchecked	Unchecked	Unchecked	Checked	Unchecked	Unchecked	Unchecked	Unchecked	Unchecked	Unchecked	Unchecked	Unchecked	Unchecked	Unchecked	Unchecked	0	Unchecked	Unchecked	4	Male	3	Checked	Checked	Unchecked	Unchecked	Checked	Yes	Abnormal	0	0	0	0	No	No	1	0	0	No	No	No	0	15	0	1	< hs	Dense Zones	0	1	Empiric/firstline
Unchecked	Unchecked	Unchecked	Unchecked	Unchecked	Unchecked	Unchecked	Unchecked	Unchecked	Unchecked	Unchecked	Unchecked	Unchecked	Checked	Unchecked	Unchecked	0	Unchecked	Unchecked	4	Male	3	Checked	Checked	Unchecked	Unchecked	Checked	No	Abnormal	0	0	0	0	No	No	1	0	1	No	No	No	0	20	0	1	> hs	Dense Zones	0	1	Expanded coverage
Unchecked	Unchecked	Unchecked	Unchecked	Unchecked	Unchecked	Unchecked	Unchecked	Unchecked	Unchecked	Unchecked	Checked	Unchecked	Unchecked	Unchecked	Unchecked	0	Unchecked	Unchecked	6	Male	3	Checked	Unchecked	Unchecked	Unchecked	Checked	No	Normal	1	0	0	0	No	No	0	0	0	No	No	No	0	1	0	2	< hs	Zone 5	1	1	Macrolides
Unchecked	Unchecked	Unchecked	Unchecked	Checked	Unchecked	Unchecked	Unchecked	Unchecked	Unchecked	Unchecked	Unchecked	Unchecked	Unchecked	Unchecked	Unchecked	0	Unchecked	Unchecked	2	Female	3	Checked	Checked	Unchecked	Unchecked	Unchecked	Yes	Abnormal	0	0	0	1	No	No	0	0	0	No	No	No	0	10	0	1	high school	Dense Zones	1	1	Empiric/firstline
Unchecked	Unchecked	Unchecked	Unchecked	Unchecked	Unchecked	Unchecked	Unchecked	Unchecked	Unchecked	Unchecked	Unchecked	Unchecked	Checked	Unchecked	Unchecked	0	Unchecked	Unchecked	10	Female	2	Checked	Unchecked	Unchecked	Unchecked	Checked	Yes	Abnormal	1	0	0	0	No	No	0	0	1	No	No	No	1	12	0	1	high school	Dense Zones	1	1	Empiric/firstline
Unchecked	Unchecked	Unchecked	Unchecked	Checked	Unchecked	Unchecked	Unchecked	Unchecked	Unchecked	Unchecked	Unchecked	Unchecked	Unchecked	Unchecked	Unchecked	0	Unchecked	Unchecked	4	Female	3	Checked	Checked	Unchecked	Unchecked	Unchecked	Yes	Abnormal	1	0	1	0	No	No	1	0	0	No	No	No	0	18	0	2	< hs	Zone 5	1	1	Empiric/firstline
Unchecked	Unchecked	Unchecked	Unchecked	Checked	Unchecked	Unchecked	Unchecked	Unchecked	Unchecked	Unchecked	Unchecked	Unchecked	Unchecked	Unchecked	Unchecked	0	Unchecked	Unchecked	6	Female	4	Checked	Unchecked	Unchecked	Unchecked	Unchecked	No	Abnormal	0	0	0	0	No	No	0	0	1	No	No	No	1	8	0	1	< hs	Zone 5	0	1	Empiric/firstline
Unchecked	Unchecked	Unchecked	Unchecked	Unchecked	Unchecked	Unchecked	Unchecked	Unchecked	Unchecked	Unchecked	Checked	Unchecked	Unchecked	Unchecked	Unchecked	0	Unchecked	Unchecked	4	Male	3	Checked	Unchecked	Unchecked	Unchecked	Checked	No	Normal	0	0	1	0	No	No	0	0	0	No	No	No	0	2	0	1	high school	Dense Zones	1	1	Macrolides
Unchecked	Unchecked	Unchecked	Unchecked	Checked	Unchecked	Unchecked	Unchecked	Unchecked	Unchecked	Unchecked	Unchecked	Unchecked	Unchecked	Unchecked	Unchecked	0	Unchecked	Unchecked	1	Female	3	Checked	Unchecked	Unchecked	Unchecked	Checked	Yes	Abnormal	0	0	0	0	No	No	1	0	0	No	No	No	0	16	0	1	> hs	Zone 1 & 6	0	1	Empiric/firstline
Unchecked	Unchecked	Unchecked	Unchecked	Unchecked	Unchecked	Unchecked	Unchecked	Unchecked	Unchecked	Unchecked	Unchecked	Unchecked	Checked	Unchecked	Unchecked	0	Unchecked	Unchecked	8	Male	3	Checked	Unchecked	Unchecked	Unchecked	Unchecked	No	Abnormal	1	0	0	0	No	No	0	0	0	No	No	No	0	0	0	2	< hs	Zone 1 & 6	1	1	Empiric/firstline
Unchecked	Unchecked	Unchecked	Unchecked	Checked	Unchecked	Unchecked	Unchecked	Unchecked	Unchecked	Unchecked	Unchecked	Unchecked	Unchecked	Unchecked	Unchecked	0	Unchecked	Unchecked	2	Male	2	Checked	Checked	Unchecked	Unchecked	Checked	Yes	Abnormal	0	0	0	0	No	No	0	0	0	No	No	No	0	15	0	1	high school	Zone 1 & 6	0	1	Empiric/firstline
Unchecked	Unchecked	Unchecked	Unchecked	Checked	Unchecked	Unchecked	Unchecked	Unchecked	Unchecked	Unchecked	Unchecked	Unchecked	Unchecked	Unchecked	Unchecked	0	Unchecked	Unchecked	5	Male	3	Unchecked	Checked	Unchecked	Unchecked	Unchecked	No	Abnormal	0	1	1	0	Yes	No	1	0	0	No	No	No	0	10	0	2	high school	Dense Zones	1	1	Empiric/firstline
Unchecked	Unchecked	Unchecked	Unchecked	Checked	Unchecked	Unchecked	Unchecked	Unchecked	Unchecked	Unchecked	Unchecked	Unchecked	Unchecked	Unchecked	Unchecked	0	Unchecked	Unchecked	3	Male	3	Unchecked	Checked	Unchecked	Unchecked	Checked	Yes	Abnormal	0	0	0	0	No	No	1	0	0	No	No	No	0	21	0	2	> hs	Dense Zones	0	1	Macrolides
Unchecked	Unchecked	Unchecked	Unchecked	Unchecked	Unchecked	Unchecked	Unchecked	Unchecked	Unchecked	Unchecked	Checked	Unchecked	Unchecked	Unchecked	Unchecked	0	Unchecked	Unchecked	1	Female	3	Checked	Unchecked	Unchecked	Unchecked	Unchecked	No	Normal	1	0	0	0	No	No	1	0	0	No	No	No	0	1	0	1	> hs	Zone 1 & 6	1	1	Macrolides
Unchecked	Unchecked	Unchecked	Unchecked	Unchecked	Unchecked	Unchecked	Unchecked	Unchecked	Unchecked	Unchecked	Unchecked	Unchecked	Checked	Checked	Unchecked	0	Unchecked	Unchecked	10	Male	5	Checked	Unchecked	Unchecked	Unchecked	Checked	No	Abnormal	1	0	1	0	No	No	1	0	1	No	No	No	0	2	0	1	< hs	Zone 5	1	1	Empiric/firstline
Unchecked	Unchecked	Unchecked	Unchecked	Unchecked	Unchecked	Unchecked	Unchecked	Unchecked	Unchecked	Unchecked	Checked	Unchecked	Unchecked	Unchecked	Unchecked	0	Unchecked	Unchecked	4	Male	3	Checked	Unchecked	Unchecked	Unchecked	Unchecked	No	Normal	0	1	0	0	No	No	1	0	0	No	No	No	0	2	0	1	high school	Zone 5	1	1	Macrolides
Unchecked	Unchecked	Unchecked	Unchecked	Checked	Unchecked	Unchecked	Unchecked	Unchecked	Unchecked	Unchecked	Unchecked	Unchecked	Unchecked	Unchecked	Unchecked	0	Unchecked	Unchecked	7	Male	4	Checked	Checked	Unchecked	Unchecked	Unchecked	Yes	Abnormal	1	0	0	0	No	No	0	0	0	No	No	No	0	19	0	1	< hs	Dense Zones	1	1	Empiric/firstline
Unchecked	Unchecked	Unchecked	Unchecked	Checked	Unchecked	Unchecked	Unchecked	Unchecked	Unchecked	Unchecked	Unchecked	Unchecked	Unchecked	Unchecked	Unchecked	0	Unchecked	Unchecked	8	Female	3	Checked	Checked	Unchecked	Unchecked	Unchecked	Yes	Abnormal	0	0	0	0	No	No	1	0	0	No	No	No	0	19	0	3	< hs	Dense Zones	0	1	Expanded coverage
Unchecked	Unchecked	Unchecked	Unchecked	Checked	Unchecked	Unchecked	Unchecked	Unchecked	Unchecked	Unchecked	Unchecked	Unchecked	Unchecked	Unchecked	Unchecked	0	Unchecked	Unchecked	5	Female	3	Checked	Checked	Unchecked	Unchecked	Checked	Yes	Abnormal	0	0	0	0	Yes	No	1	0	0	No	No	No	1	2	0	1	> hs	Zone 1 & 6	1	1	Empiric/firstline
Unchecked	Unchecked	Unchecked	Unchecked	Unchecked	Unchecked	Unchecked	Unchecked	Unchecked	Unchecked	Unchecked	Unchecked	Unchecked	Checked	Unchecked	Unchecked	0	Unchecked	Unchecked	2	Female	3	Checked	Unchecked	Unchecked	Unchecked	Checked	Yes	Abnormal	1	0	0	0	No	No	1	0	0	No	No	No	0	3	0	1	high school	Zone 5	1	1	Macrolides
Unchecked	Unchecked	Unchecked	Unchecked	Checked	Unchecked	Unchecked	Unchecked	Unchecked	Unchecked	Unchecked	Unchecked	Unchecked	Unchecked	Unchecked	Unchecked	0	Unchecked	Unchecked	7	Male	3	Checked	Checked	Unchecked	Unchecked	Unchecked	No	Abnormal	0	0	0	0	No	No	1	0	0	No	No	No	0	16	0	1	high school	Dense Zones	0	1	Empiric/firstline
Unchecked	Unchecked	Unchecked	Unchecked	Checked	Unchecked	Unchecked	Unchecked	Unchecked	Unchecked	Unchecked	Unchecked	Unchecked	Unchecked	Unchecked	Unchecked	0	Unchecked	Unchecked	4	Female	4	Checked	Unchecked	Unchecked	Unchecked	Checked	No	Abnormal	0	0	0	0	No	Yes	1	0	0	No	No	No	0	6	0	1	< hs	Dense Zones	1	1	Empiric/firstline
Unchecked	Unchecked	Unchecked	Unchecked	Unchecked	Unchecked	Unchecked	Unchecked	Unchecked	Unchecked	Unchecked	Unchecked	Unchecked	Checked	Checked	Unchecked	0	Unchecked	Unchecked	7	Male	2	Checked	Unchecked	Unchecked	Unchecked	Unchecked	No	Abnormal	0	0	0	1	No	No	1	0	0	No	No	No	0	2	0	2	< hs	Zone 5	1	1	Macrolides
Unchecked	Unchecked	Unchecked	Unchecked	Checked	Unchecked	Unchecked	Unchecked	Unchecked	Unchecked	Unchecked	Unchecked	Unchecked	Unchecked	Unchecked	Unchecked	0	Unchecked	Unchecked	5	Female	3	Unchecked	Checked	Unchecked	Unchecked	Checked	No	Abnormal	0	0	1	0	No	No	1	0	0	No	No	No	0	22	0	2	high school	Zone 5	1	1	Empiric/firstline
Unchecked	Unchecked	Unchecked	Unchecked	Unchecked	Unchecked	Unchecked	Unchecked	Unchecked	Unchecked	Unchecked	Checked	Unchecked	Unchecked	Unchecked	Unchecked	0	Unchecked	Unchecked	12	Male	3	Checked	Unchecked	Unchecked	Unchecked	Unchecked	No	Normal	1	0	0	0	No	No	1	0	0	No	No	No	0	1	0	3	< hs	Dense Zones	1	1	Macrolides
Unchecked	Unchecked	Unchecked	Unchecked	Checked	Unchecked	Unchecked	Unchecked	Unchecked	Unchecked	Unchecked	Unchecked	Unchecked	Unchecked	Unchecked	Unchecked	0	Unchecked	Unchecked	2	Female	3	Checked	Checked	Unchecked	Unchecked	Checked	Yes	Abnormal	1	0	0	0	No	No	0	0	0	No	No	No	0	7	0	1	> hs	Zone 5	1	1	Empiric/firstline
Unchecked	Unchecked	Unchecked	Unchecked	Checked	Unchecked	Unchecked	Unchecked	Unchecked	Unchecked	Unchecked	Unchecked	Unchecked	Unchecked	Unchecked	Unchecked	0	Unchecked	Unchecked	5	Male	3	Checked	Unchecked	Unchecked	Unchecked	Checked	No	Abnormal	0	0	1	1	No	No	1	0	1	No	No	No	0	10	0	1	< hs	Dense Zones	1	1	Empiric/firstline
Unchecked	Unchecked	Unchecked	Unchecked	Unchecked	Unchecked	Unchecked	Unchecked	Unchecked	Unchecked	Unchecked	Checked	Unchecked	Unchecked	Unchecked	Unchecked	0	Unchecked	Unchecked	2	Male	4	Checked	Unchecked	Unchecked	Unchecked	Unchecked	No	Abnormal	0	0	0	0	No	No	1	0	0	No	No	No	0	1	0	1	< hs	Zone 5	0	1	Macrolides
Unchecked	Unchecked	Unchecked	Unchecked	Checked	Unchecked	Unchecked	Unchecked	Unchecked	Unchecked	Unchecked	Unchecked	Unchecked	Unchecked	Unchecked	Unchecked	0	Unchecked	Unchecked		Male	4	Checked	Checked	Unchecked	Unchecked	Checked	Yes	Abnormal	0	0	1	1	No	No	1	0	0	No	No	No	0	12	0	0	< hs	Zone 1 & 6	1	0	None prescribed
Unchecked	Unchecked	Unchecked	Unchecked	Unchecked	Unchecked	Unchecked	Unchecked	Unchecked	Unchecked	Unchecked	Unchecked	Unchecked	Checked	Unchecked	Unchecked	0	Unchecked	Unchecked	5	Female	2	Checked	Checked	Unchecked	Unchecked	Checked	Yes	Abnormal	0	0	0	0	Yes	No	0	0	0	No	No	No	0	12	0	1	> hs	Zone 1 & 6	1	1	Empiric/firstline
Unchecked	Unchecked	Unchecked	Unchecked	Checked	Unchecked	Unchecked	Unchecked	Unchecked	Unchecked	Unchecked	Unchecked	Unchecked	Unchecked	Unchecked	Unchecked	0	Unchecked	Unchecked	2	Female	4	Unchecked	Checked	Unchecked	Unchecked	Checked	Yes	Abnormal	1	0	0	1	No	No	1	0	0	No	No	No	0	11	0	1	< hs	Zone 1 & 6	1	1	Empiric/firstline
Unchecked	Unchecked	Unchecked	Unchecked	Checked	Unchecked	Unchecked	Unchecked	Unchecked	Unchecked	Unchecked	Unchecked	Unchecked	Unchecked	Unchecked	Unchecked	0	Unchecked	Unchecked	4	Female	3	Checked	Checked	Unchecked	Unchecked	Unchecked	No	Abnormal	1	0	0	0	No	No	0	0	0	No	No	No	0	9	0	1	> hs	Zone 1 & 6	1	1	Empiric/firstline
Unchecked	Unchecked	Checked	Unchecked	Checked	Unchecked	Unchecked	Unchecked	Unchecked	Unchecked	Unchecked	Unchecked	Unchecked	Unchecked	Unchecked	Unchecked	0	Unchecked	Unchecked	4	Male	3	Checked	Unchecked	Unchecked	Unchecked	Checked	Yes	Abnormal	0	0	0	0	No	No	1	0	0	No	No	No	0	13	0	1	< hs	Zone 5	0	1	Empiric/firstline
Unchecked	Unchecked	Unchecked	Unchecked	Checked	Unchecked	Unchecked	Unchecked	Unchecked	Unchecked	Unchecked	Unchecked	Unchecked	Unchecked	Unchecked	Unchecked	0	Unchecked	Unchecked	8	Male	3	Checked	Checked	Unchecked	Unchecked	Checked	Yes	Abnormal	0	0	0	0	No	No	1	0	0	No	No	Yes	0	12	1	1	high school	Zone 5	0	1	Empiric/firstline
Unchecked	Unchecked	Unchecked	Unchecked	Checked	Unchecked	Unchecked	Unchecked	Unchecked	Unchecked	Unchecked	Unchecked	Unchecked	Unchecked	Unchecked	Unchecked	0	Unchecked	Unchecked	2	Male	4	Checked	Checked	Unchecked	Unchecked	Checked	Yes	Abnormal	1	0	0	0	No	No	0	0	0	No	No	No	0	16	0	0	> hs	Zone 5	1	0	None prescribed
Unchecked	Unchecked	Unchecked	Unchecked	Unchecked	Unchecked	Unchecked	Unchecked	Unchecked	Unchecked	Unchecked	Unchecked	Unchecked	Checked	Unchecked	Unchecked	0	Unchecked	Unchecked	20	Female	4	Unchecked	Unchecked	Unchecked	Unchecked	Unchecked	No	Abnormal	0	0	0	0	No	Yes	1	1	0	No	No	No	0	1	0	0	< hs	Dense Zones	1	0	None prescribed
Unchecked	Unchecked	Unchecked	Unchecked	Checked	Unchecked	Unchecked	Unchecked	Unchecked	Unchecked	Unchecked	Unchecked	Unchecked	Unchecked	Unchecked	Unchecked	0	Unchecked	Unchecked	3	Female	3	Checked	Checked	Unchecked	Unchecked	Unchecked	Yes	Abnormal	0	1	0	0	No	No	1	0	0	No	No	No	1	18	0	1	< hs	Dense Zones	1	1	Empiric/firstline
Unchecked	Unchecked	Unchecked	Unchecked	Checked	Unchecked	Unchecked	Unchecked	Unchecked	Unchecked	Unchecked	Unchecked	Unchecked	Unchecked	Unchecked	Unchecked	0	Unchecked	Unchecked	2	Male	3	Checked	Checked	Unchecked	Unchecked	Checked	Yes	Abnormal	1	0	1	0	No	No	1	0	0	No	No	No	0	14	0	1	high school	Zone 5	1	1	Empiric/firstline
Unchecked	Unchecked	Unchecked	Unchecked	Unchecked	Unchecked	Unchecked	Unchecked	Unchecked	Unchecked	Unchecked	Checked	Unchecked	Unchecked	Unchecked	Unchecked	0	Unchecked	Unchecked	4	Male	4	Checked	Unchecked	Unchecked	Unchecked	Checked	No	Normal	0	0	1	0	No	No	0	0	1	No	No	No	0	3	0	0	high school	Zone 1 & 6	1	0	None prescribed
Unchecked	Unchecked	Unchecked	Unchecked	Unchecked	Unchecked	Unchecked	Unchecked	Unchecked	Unchecked	Unchecked	Checked	Unchecked	Unchecked	Unchecked	Unchecked	0	Unchecked	Unchecked	4	Male	3	Checked	Unchecked	Unchecked	Unchecked	Unchecked	No	Normal	0	0	1	1	No	No	0	0	0	No	No	No	1	2	0	1	high school	Dense Zones	1	1	Macrolides
Unchecked	Unchecked	Unchecked	Unchecked	Unchecked	Unchecked	Unchecked	Unchecked	Unchecked	Unchecked	Unchecked	Unchecked	Unchecked	Checked	Unchecked	Unchecked	0	Unchecked	Unchecked	2	Male	3	Checked	Checked	Unchecked	Unchecked	Unchecked	Yes	Abnormal	0	0	1	1	No	No	0	1	1	No	No	No	0	15	0	1	< hs	Zone 1 & 6	1	1	Empiric/firstline
Unchecked	Unchecked	Unchecked	Unchecked	Checked	Unchecked	Unchecked	Unchecked	Unchecked	Unchecked	Unchecked	Unchecked	Unchecked	Unchecked	Unchecked	Unchecked	0	Unchecked	Unchecked	3	Female	3	Checked	Checked	Unchecked	Unchecked	Checked	Yes	Abnormal	1	0	0	0	No	No	1	0	0	No	No	No	0	13	0	1	> hs	Zone 1 & 6	1	1	Empiric/firstline
Unchecked	Unchecked	Unchecked	Unchecked	Unchecked	Unchecked	Unchecked	Unchecked	Unchecked	Unchecked	Unchecked	Unchecked	Checked	Unchecked	Unchecked	Unchecked	0	Unchecked	Unchecked	3	Female	2	Checked	Checked	Unchecked	Checked	Unchecked	No	Abnormal	1	0	0	0	No	No	1	0	0	No	No	No	0	3	0	2	< hs	Zone 1 & 6	1	1	Macrolides
Unchecked	Unchecked	Unchecked	Unchecked	Unchecked	Unchecked	Unchecked	Unchecked	Unchecked	Unchecked	Unchecked	Checked	Unchecked	Unchecked	Unchecked	Unchecked	0	Unchecked	Unchecked	1	Male	4	Checked	Unchecked	Unchecked	Unchecked	Checked	Yes	Normal	1	0	0	0	No	No	1	0	0	No	No	No	0	1	0	1	> hs	Dense Zones	1	1	Macrolides
Unchecked	Unchecked	Checked	Unchecked	Checked	Unchecked	Unchecked	Unchecked	Unchecked	Unchecked	Unchecked	Unchecked	Unchecked	Unchecked	Unchecked	Unchecked	0	Unchecked	Unchecked	7	Female	3	Checked	Checked	Unchecked	Unchecked	Checked	Yes	Abnormal	1	0	0	1	No	No	1	0	0	No	Yes	No	0	10	1	1	< hs	Zone 1 & 6	1	1	Empiric/firstline
Unchecked	Unchecked	Unchecked	Unchecked	Unchecked	Unchecked	Unchecked	Unchecked	Unchecked	Unchecked	Unchecked	Unchecked	Unchecked	Checked	Unchecked	Unchecked	0	Unchecked	Unchecked	4	Female	2	Checked	Unchecked	Unchecked	Unchecked	Checked	Yes	Abnormal	1	0	0	0	No	No	0	0	0	No	No	No	0	1	0	0	< hs	Zone 1 & 6	1	0	None prescribed
Unchecked	Unchecked	Unchecked	Unchecked	Checked	Unchecked	Unchecked	Unchecked	Unchecked	Unchecked	Unchecked	Unchecked	Unchecked	Unchecked	Unchecked	Unchecked	0	Unchecked	Unchecked	3	Female	4	Checked	Unchecked	Unchecked	Unchecked	Checked	Yes	Abnormal	0	0	0	0	No	No	0	0	0	No	No	No	1	11	0	1	high school	Zone 1 & 6	0	1	Empiric/firstline
Unchecked	Unchecked	Unchecked	Unchecked	Checked	Unchecked	Unchecked	Unchecked	Unchecked	Unchecked	Unchecked	Unchecked	Unchecked	Unchecked	Unchecked	Unchecked	0	Unchecked	Unchecked	9	Male	3	Checked	Checked	Unchecked	Unchecked	Unchecked	Yes	Abnormal	0	0	0	1	No	No	1	0	0	No	No	No	1	23	0	1	> hs	Zone 1 & 6	1	1	Empiric/firstline
Unchecked	Unchecked	Unchecked	Unchecked	Checked	Unchecked	Unchecked	Unchecked	Unchecked	Unchecked	Unchecked	Unchecked	Unchecked	Unchecked	Unchecked	Unchecked	0	Unchecked	Unchecked	4	Female	4	Checked	Checked	Unchecked	Unchecked	Checked	Yes	Abnormal	1	0	0	0	No	No	0	0	0	No	No	No	0	3	0	2	high school	Zone 5	1	1	Empiric/firstline
Unchecked	Unchecked	Unchecked	Unchecked	Checked	Unchecked	Unchecked	Unchecked	Unchecked	Unchecked	Unchecked	Unchecked	Unchecked	Unchecked	Unchecked	Unchecked	0	Unchecked	Unchecked	3	Male	3	Checked	Checked	Unchecked	Unchecked	Unchecked	Yes	Abnormal	1	0	0	0	No	No	0	0	0	No	No	No	0	12	0	1	< hs	Zone 1 & 6	1	1	Empiric/firstline
Unchecked	Unchecked	Unchecked	Unchecked	Unchecked	Unchecked	Unchecked	Unchecked	Unchecked	Unchecked	Unchecked	Unchecked	Unchecked	Checked	Checked	Unchecked	0	Unchecked	Unchecked	0	Male	2	Checked	Unchecked	Unchecked	Unchecked	Unchecked	No	Abnormal	0	0	1	0	No	No	1	1	0	No	No	No	0	2	0	0	< hs	Zone 1 & 6	1	0	None prescribed
Unchecked	Unchecked	Unchecked	Unchecked	Checked	Unchecked	Unchecked	Unchecked	Unchecked	Unchecked	Unchecked	Unchecked	Unchecked	Unchecked	Unchecked	Unchecked	0	Unchecked	Unchecked	1	Male	4	Checked	Unchecked	Unchecked	Unchecked	Checked	Yes	Abnormal	0	0	1	0	No	No	1	0	0	No	No	No	1	16	0	1	< hs	Dense Zones	1	1	Empiric/firstline
Unchecked	Unchecked	Unchecked	Unchecked	Checked	Unchecked	Unchecked	Unchecked	Unchecked	Unchecked	Unchecked	Unchecked	Unchecked	Unchecked	Unchecked	Unchecked	0	Unchecked	Unchecked	4	Male	3	Checked	Checked	Unchecked	Unchecked	Checked	Yes	Abnormal	1	0	0	0	No	No	0	0	0	No	No	No	1	9	0	1	< hs	Zone 5	1	1	Empiric/firstline
Unchecked	Unchecked	Unchecked	Unchecked	Unchecked	Unchecked	Unchecked	Unchecked	Unchecked	Unchecked	Unchecked	Unchecked	Unchecked	Checked	Checked	Unchecked	0	Unchecked	Unchecked	7	Male	3	Checked	Unchecked	Unchecked	Unchecked	Checked	Yes	Abnormal	1	0	0	1	No	No	1	0	1	No	No	No	0	1	0	3	high school	Dense Zones	1	1	Macrolides
Unchecked	Unchecked	Unchecked	Unchecked	Checked	Unchecked	Unchecked	Unchecked	Unchecked	Unchecked	Unchecked	Unchecked	Unchecked	Unchecked	Unchecked	Unchecked	0	Unchecked	Unchecked	5	Male	3	Checked	Checked	Unchecked	Unchecked	Checked	Yes	Abnormal	1	0	1	0	No	No	1	0	0	No	No	No	0	5	0	1	high school	Dense Zones	1	1	Empiric/firstline
Unchecked	Unchecked	Unchecked	Unchecked	Checked	Unchecked	Unchecked	Unchecked	Unchecked	Unchecked	Unchecked	Unchecked	Unchecked	Unchecked	Unchecked	Unchecked	0	Unchecked	Unchecked	2	Male	3	Checked	Checked	Unchecked	Unchecked	Unchecked	Yes	Abnormal	1	0	0	0	No	Yes	0	0	0	No	No	No	0	4	0	1	high school	Dense Zones	1	1	Empiric/firstline
Unchecked	Unchecked	Unchecked	Unchecked	Unchecked	Unchecked	Unchecked	Unchecked	Unchecked	Unchecked	Unchecked	Unchecked	Unchecked	Checked	Unchecked	Unchecked	0	Unchecked	Unchecked	3	Female	4	Checked	Checked	Unchecked	Unchecked	Unchecked	No	Abnormal	1	0	1	0	No	No	1	0	1	No	No	No	0	1	0	3	high school	Zone 1 & 6	1	1	Expanded coverage
Unchecked	Unchecked	Unchecked	Unchecked	Checked	Unchecked	Unchecked	Unchecked	Unchecked	Unchecked	Unchecked	Unchecked	Unchecked	Unchecked	Unchecked	Unchecked	0	Unchecked	Unchecked	12	Male	4	Checked	Unchecked	Unchecked	Unchecked	Checked	Yes	Abnormal	0	0	1	0	No	No	0	0	0	No	No	No	0	21	0	2	high school	Zone 5	1	1	Empiric/firstline
Unchecked	Unchecked	Unchecked	Unchecked	Checked	Unchecked	Unchecked	Unchecked	Unchecked	Unchecked	Unchecked	Unchecked	Unchecked	Unchecked	Unchecked	Unchecked	0	Unchecked	Unchecked	8	Male	2	Checked	Unchecked	Unchecked	Unchecked	Checked	No	Abnormal	1	0	0	0	No	No	1	0	0	No	No	No	0	3	0	1	< hs	Zone 5	1	1	Empiric/firstline
Unchecked	Unchecked	Unchecked	Unchecked	Unchecked	Unchecked	Unchecked	Unchecked	Unchecked	Unchecked	Unchecked	Unchecked	Unchecked	Checked	Unchecked	Unchecked	0	Unchecked	Unchecked	5	Male	5	Checked	Unchecked	Unchecked	Unchecked	Checked	No	Abnormal	0	0	1	0	No	No	0	0	0	No	No	No	1	4	0	1	< hs	Zone 1 & 6	1	1	Empiric/firstline
Unchecked	Unchecked	Unchecked	Unchecked	Checked	Unchecked	Unchecked	Unchecked	Unchecked	Unchecked	Unchecked	Unchecked	Unchecked	Unchecked	Unchecked	Unchecked	0	Unchecked	Unchecked	15	Male	3	Checked	Checked	Unchecked	Unchecked	Checked	Yes	Abnormal	1	0	1	1	No	No	1	0	0	No	No	Yes	0	4	1	2	< hs	Dense Zones	1	1	Empiric/firstline
Unchecked	Unchecked	Unchecked	Unchecked	Checked	Unchecked	Unchecked	Checked	Unchecked	Unchecked	Unchecked	Unchecked	Unchecked	Unchecked	Unchecked	Unchecked	0	Unchecked	Unchecked	7	Male	4	Unchecked	Checked	Unchecked	Unchecked	Unchecked	No	Abnormal	0	0	0	0	No	Yes	1	0	0	No	No	No	1	14	0	2	< hs	Dense Zones	1	1	Empiric/firstline
Unchecked	Unchecked	Unchecked	Unchecked	Checked	Unchecked	Unchecked	Unchecked	Unchecked	Unchecked	Unchecked	Unchecked	Unchecked	Unchecked	Unchecked	Unchecked	0	Unchecked	Unchecked	5	Female	4	Unchecked	Unchecked	Unchecked	Unchecked	Checked	No	Abnormal	1	0	1	0	No	No	1	0	0	No	No	No	1	4	0	1	> hs	Zone 1 & 6	1	1	Empiric/firstline
Unchecked	Unchecked	Unchecked	Unchecked	Checked	Unchecked	Unchecked	Unchecked	Unchecked	Unchecked	Unchecked	Unchecked	Unchecked	Unchecked	Unchecked	Unchecked	0	Unchecked	Unchecked	5	Female	3	Checked	Checked	Unchecked	Unchecked	Unchecked	Yes	Abnormal	1	0	1	0	No	No	1	0	0	No	No	No	1	9	0	1	< hs	Zone 1 & 6	1	1	Empiric/firstline
Unchecked	Unchecked	Unchecked	Unchecked	Checked	Unchecked	Unchecked	Unchecked	Unchecked	Unchecked	Unchecked	Unchecked	Unchecked	Unchecked	Unchecked	Unchecked	0	Unchecked	Unchecked	1	Female	3	Checked	Unchecked	Unchecked	Unchecked	Unchecked	Yes	Abnormal	0	0	0	0	No	No	1	0	0	No	No	No	0	23	0	1	> hs	Zone 1 & 6	0	1	Empiric/firstline
Unchecked	Unchecked	Unchecked	Unchecked	Unchecked	Unchecked	Unchecked	Unchecked	Unchecked	Unchecked	Unchecked	Unchecked	Unchecked	Checked	Checked	Unchecked	0	Unchecked	Unchecked	13	Male	4	Checked	Unchecked	Unchecked	Unchecked	Checked	No	Abnormal	1	0	0	0	No	No	1	0	0	No	No	No	0	0	0	3	high school	Dense Zones	1	1	Expanded coverage
Unchecked	Unchecked	Unchecked	Unchecked	Checked	Unchecked	Unchecked	Unchecked	Unchecked	Unchecked	Unchecked	Unchecked	Unchecked	Unchecked	Unchecked	Unchecked	0	Unchecked	Unchecked	3	Female	4	Checked	Checked	Unchecked	Unchecked	Checked	No	Abnormal	0	0	1	0	No	No	0	0	0	No	No	No	0	4	0	2	< hs	Dense Zones	1	1	Macrolides
Unchecked	Unchecked	Unchecked	Unchecked	Checked	Unchecked	Unchecked	Unchecked	Unchecked	Unchecked	Unchecked	Unchecked	Unchecked	Unchecked	Unchecked	Unchecked	0	Unchecked	Unchecked	3	Male	2	Unchecked	Checked	Unchecked	Unchecked	Checked	Yes	Abnormal	1	0	1	0	No	No	1	1	0	No	No	No	1	11	0	1	high school	Zone 1 & 6	1	1	Empiric/firstline
Unchecked	Unchecked	Unchecked	Unchecked	Checked	Unchecked	Unchecked	Unchecked	Unchecked	Unchecked	Unchecked	Unchecked	Unchecked	Unchecked	Unchecked	Unchecked	0	Unchecked	Unchecked	10	Male	3	Checked	Unchecked	Unchecked	Unchecked	Checked	No	Abnormal	1	0	0	0	No	No	1	0	0	No	No	No	1	4	0	2	high school	Dense Zones	1	1	Empiric/firstline
Unchecked	Unchecked	Unchecked	Unchecked	Checked	Unchecked	Unchecked	Unchecked	Unchecked	Unchecked	Unchecked	Unchecked	Unchecked	Unchecked	Unchecked	Unchecked	0	Unchecked	Unchecked	1	Female	4	Checked	Checked	Unchecked	Unchecked	Checked	Yes	Abnormal	0	0	0	0	No	No	0	0	0	No	No	No	0	17	0	2	high school	Zone 1 & 6	0	1	Empiric/firstline
Unchecked	Unchecked	Unchecked	Unchecked	Unchecked	Unchecked	Unchecked	Unchecked	Unchecked	Unchecked	Unchecked	Checked	Unchecked	Unchecked	Unchecked	Unchecked	0	Unchecked	Unchecked	5	Female	4	Checked	Unchecked	Unchecked	Unchecked	Checked	No	Abnormal	1	0	1	0	No	No	1	0	0	No	No	No	0	1	0	2	high school	Zone 1 & 6	1	1	Macrolides
Unchecked	Unchecked	Unchecked	Unchecked	Checked	Unchecked	Unchecked	Unchecked	Unchecked	Unchecked	Unchecked	Unchecked	Unchecked	Unchecked	Unchecked	Unchecked	0	Unchecked	Unchecked	3	Female	3	Checked	Unchecked	Unchecked	Unchecked	Checked	Yes	Abnormal	0	1	0	0	No	No	1	0	0	No	No	No	0	9	0	1	> hs	Dense Zones	1	1	Empiric/firstline
Unchecked	Unchecked	Unchecked	Unchecked	Checked	Unchecked	Unchecked	Unchecked	Unchecked	Unchecked	Unchecked	Unchecked	Unchecked	Unchecked	Unchecked	Unchecked	0	Unchecked	Unchecked	4	Female	2	Checked	Checked	Unchecked	Unchecked	Checked	Yes	Abnormal	0	0	1	1	No	No	0	0	0	No	No	Yes	0	9	1	2	high school	Zone 1 & 6	1	1	Empiric/firstline
Unchecked	Unchecked	Unchecked	Unchecked	Unchecked	Unchecked	Unchecked	Unchecked	Unchecked	Unchecked	Unchecked	Unchecked	Unchecked	Checked	Unchecked	Unchecked	0	Unchecked	Unchecked	8	Male	2	Checked	Checked	Unchecked	Unchecked	Checked	No	Abnormal	0	0	1	0	No	No	1	0	1	No	No	No	1	15	0	3	< hs	Zone 1 & 6	1	1	Expanded coverage
Unchecked	Unchecked	Unchecked	Unchecked	Unchecked	Unchecked	Unchecked	Unchecked	Unchecked	Unchecked	Unchecked	Checked	Unchecked	Unchecked	Unchecked	Unchecked	0	Unchecked	Unchecked		Female	3	Checked	Unchecked	Unchecked	Unchecked	Checked	No	Normal	1	0	0	0	No	No	0	0	0	No	No	No	0	1	0	1	< hs	Dense Zones	1	1	Macrolides
Unchecked	Unchecked	Unchecked	Unchecked	Checked	Unchecked	Unchecked	Unchecked	Unchecked	Unchecked	Unchecked	Unchecked	Unchecked	Unchecked	Unchecked	Unchecked	0	Unchecked	Unchecked	5	Male	3	Checked	Checked	Unchecked	Unchecked	Checked	Yes	Abnormal	0	0	0	0	Yes	No	1	0	0	No	No	No	0	8	0	1	high school	Zone 1 & 6	1	1	Empiric/firstline
Unchecked	Unchecked	Unchecked	Unchecked	Checked	Unchecked	Unchecked	Unchecked	Unchecked	Unchecked	Unchecked	Unchecked	Unchecked	Unchecked	Unchecked	Unchecked	0	Unchecked	Unchecked	3	Male	4	Unchecked	Checked	Unchecked	Unchecked	Checked	Yes	Abnormal	1	0	0	0	No	No	1	1	0	No	No	No	0	7	0	1	high school	Zone 1 & 6	1	1	Empiric/firstline
Unchecked	Unchecked	Unchecked	Unchecked	Checked	Unchecked	Unchecked	Unchecked	Unchecked	Unchecked	Unchecked	Unchecked	Unchecked	Unchecked	Unchecked	Unchecked	0	Unchecked	Unchecked	2	Male	3	Checked	Checked	Unchecked	Unchecked	Checked	No	Abnormal	0	0	0	1	No	No	1	0	0	No	No	No	0	15	0	1	high school	Zone 1 & 6	1	1	Empiric/firstline
Unchecked	Unchecked	Unchecked	Unchecked	Checked	Unchecked	Unchecked	Unchecked	Unchecked	Unchecked	Unchecked	Unchecked	Unchecked	Unchecked	Unchecked	Unchecked	0	Unchecked	Unchecked	2	Male	3	Checked	Checked	Unchecked	Unchecked	Unchecked	No	Abnormal	0	1	0	0	No	No	0	0	0	No	No	No	0	5	0	2	< hs	Dense Zones	1	1	Empiric/firstline
Unchecked	Unchecked	Unchecked	Unchecked	Checked	Unchecked	Unchecked	Unchecked	Unchecked	Unchecked	Unchecked	Unchecked	Unchecked	Unchecked	Unchecked	Unchecked	0	Unchecked	Unchecked	7	Female	3	Checked	Checked	Unchecked	Unchecked	Checked	No	Abnormal	1	0	1	1	No	No	1	1	0	No	No	No	0	6	0	2	high school	Zone 1 & 6	1	1	Macrolides
Unchecked	Unchecked	Unchecked	Unchecked	Checked	Unchecked	Unchecked	Unchecked	Unchecked	Unchecked	Unchecked	Unchecked	Unchecked	Unchecked	Unchecked	Unchecked	0	Unchecked	Unchecked	7	Male	3	Checked	Checked	Unchecked	Unchecked	Checked	Yes	Abnormal	1	0	0	1	No	No	1	0	1	No	No	No	1	20	0	2	> hs	Dense Zones	1	1	Expanded coverage
Unchecked	Unchecked	Unchecked	Unchecked	Checked	Unchecked	Unchecked	Unchecked	Unchecked	Unchecked	Unchecked	Unchecked	Unchecked	Unchecked	Unchecked	Unchecked	0	Unchecked	Unchecked	2	Male	3	Checked	Checked	Unchecked	Unchecked	Unchecked	Yes	Abnormal	0	0	1	0	No	No	0	0	0	No	No	No	1	18	0	1	high school	Zone 1 & 6	1	1	Empiric/firstline
Unchecked	Unchecked	Unchecked	Unchecked	Unchecked	Unchecked	Unchecked	Unchecked	Unchecked	Unchecked	Unchecked	Unchecked	Unchecked	Checked	Unchecked	Unchecked	0	Unchecked	Unchecked	6	Male	1	Checked	Checked	Unchecked	Unchecked	Checked	Yes	Abnormal	1	0	0	0	No	No	0	1	0	No	No	No	1	6	0	1	< hs	Dense Zones	1	1	Empiric/firstline
Unchecked	Unchecked	Unchecked	Unchecked	Unchecked	Unchecked	Unchecked	Unchecked	Unchecked	Unchecked	Unchecked	Unchecked	Unchecked	Checked	Checked	Unchecked	0	Unchecked	Unchecked	8	Female	3	Checked	Checked	Unchecked	Unchecked	Unchecked	No	Abnormal	1	0	1	0	No	No	1	0	1	No	No	No	0	1	0	3	< hs	Dense Zones	1	1	Expanded coverage
Unchecked	Unchecked	Unchecked	Unchecked	Checked	Unchecked	Unchecked	Unchecked	Unchecked	Unchecked	Unchecked	Unchecked	Unchecked	Unchecked	Unchecked	Unchecked	0	Unchecked	Unchecked	3	Male	3	Checked	Unchecked	Unchecked	Unchecked	Checked	No	Abnormal	0	0	0	0	No	No	1	0	0	No	No	No	0	4	0	1	< hs	Dense Zones	0	1	Empiric/firstline
Unchecked	Unchecked	Unchecked	Unchecked	Checked	Unchecked	Unchecked	Unchecked	Unchecked	Unchecked	Unchecked	Unchecked	Unchecked	Unchecked	Unchecked	Unchecked	0	Unchecked	Unchecked	3	Male	3	Checked	Checked	Unchecked	Unchecked	Checked	Yes	Abnormal	0	0	1	0	No	No	1	0	0	No	No	Yes	0	6	1	2	> hs	Zone 1 & 6	1	1	Empiric/firstline
Unchecked	Unchecked	Unchecked	Unchecked	Checked	Unchecked	Unchecked	Unchecked	Unchecked	Unchecked	Unchecked	Unchecked	Unchecked	Unchecked	Unchecked	Unchecked	0	Unchecked	Unchecked	11	Male	1	Unchecked	Checked	Unchecked	Unchecked	Checked	No	Abnormal	0	0	0	1	No	No	0	1	0	No	No	No	0	6	0	1	high school	Zone 1 & 6	1	1	Expanded coverage
Unchecked	Unchecked	Unchecked	Unchecked	Unchecked	Unchecked	Unchecked	Unchecked	Unchecked	Unchecked	Unchecked	Unchecked	Unchecked	Checked	Checked	Unchecked	0	Unchecked	Unchecked	9	Male	2	Checked	Unchecked	Unchecked	Unchecked	Unchecked	No	Abnormal	1	0	0	0	No	No	1	1	0	No	No	No	0	2	0	3	> hs	Dense Zones	1	1	Macrolides
Unchecked	Unchecked	Unchecked	Unchecked	Unchecked	Unchecked	Unchecked	Unchecked	Unchecked	Unchecked	Unchecked	Checked	Unchecked	Unchecked	Unchecked	Unchecked	0	Unchecked	Unchecked	2	Male	1	Checked	Unchecked	Unchecked	Unchecked	Unchecked	No	Normal	1	0	0	1	No	No	0	1	0	No	No	No	0	3	0	1	> hs	Dense Zones	1	1	Macrolides
Unchecked	Unchecked	Unchecked	Unchecked	Unchecked	Unchecked	Unchecked	Unchecked	Unchecked	Unchecked	Unchecked	Unchecked	Unchecked	Checked	Unchecked	Unchecked	0	Unchecked	Unchecked	2	Female	3	Checked	Checked	Unchecked	Unchecked	Checked	No	Abnormal	1	0	0	1	No	No	1	1	0	No	No	No	0	19	0	1	> hs	Dense Zones	1	1	Empiric/firstline
Unchecked	Unchecked	Unchecked	Unchecked	Unchecked	Unchecked	Unchecked	Unchecked	Unchecked	Unchecked	Unchecked	Unchecked	Unchecked	Checked	Unchecked	Unchecked	0	Unchecked	Unchecked	5	Male	3	Checked	Unchecked	Unchecked	Unchecked	Checked	No	Abnormal	0	0	1	1	No	No	1	1	0	No	No	No	1	8	0	1	< hs	Zone 5	1	1	Empiric/firstline
Unchecked	Unchecked	Unchecked	Unchecked	Checked	Unchecked	Unchecked	Unchecked	Unchecked	Unchecked	Unchecked	Unchecked	Unchecked	Unchecked	Unchecked	Unchecked	0	Unchecked	Unchecked	5	Female	2	Checked	Checked	Unchecked	Unchecked	Checked	No	Abnormal	0	1	1	0	No	No	0	0	0	No	No	No	0	23	0	2	< hs	Zone 5	1	1	Empiric/firstline
Unchecked	Unchecked	Unchecked	Unchecked	Checked	Unchecked	Unchecked	Unchecked	Unchecked	Unchecked	Unchecked	Unchecked	Unchecked	Unchecked	Unchecked	Unchecked	0	Unchecked	Unchecked	1	Male	3	Checked	Checked	Unchecked	Unchecked	Unchecked	Yes	Abnormal	0	0	0	0	No	No	1	1	0	No	No	No	0	11	0	1	> hs	Zone 1 & 6	0	1	Empiric/firstline
Unchecked	Unchecked	Unchecked	Unchecked	Unchecked	Unchecked	Unchecked	Unchecked	Unchecked	Unchecked	Unchecked	Unchecked	Unchecked	Checked	Unchecked	Unchecked	0	Unchecked	Unchecked	25	Female	1	Unchecked	Checked	Unchecked	Unchecked	Checked	Yes	Abnormal	0	0	1	0	No	No	1	1	1	No	No	No	1	6	0	3	high school	Zone 1 & 6	1	1	Macrolides
Unchecked	Unchecked	Unchecked	Unchecked	Checked	Unchecked	Unchecked	Unchecked	Unchecked	Unchecked	Unchecked	Unchecked	Unchecked	Unchecked	Unchecked	Unchecked	0	Unchecked	Unchecked	3	Female	4	Checked	Unchecked	Unchecked	Unchecked	Checked	Yes	Abnormal	1	0	1	0	No	No	0	0	0	No	No	No	0	4	0	1	high school	Zone 5	1	1	Empiric/firstline
Unchecked	Unchecked	Unchecked	Unchecked	Checked	Unchecked	Unchecked	Unchecked	Unchecked	Unchecked	Unchecked	Unchecked	Unchecked	Unchecked	Unchecked	Unchecked	0	Unchecked	Unchecked	9	Male	1	Checked	Unchecked	Unchecked	Unchecked	Checked	Yes	Abnormal	1	0	0	1	No	No	1	1	0	No	No	No	0	10	0	2	< hs	Dense Zones	1	1	Expanded coverage
Unchecked	Unchecked	Unchecked	Unchecked	Checked	Unchecked	Unchecked	Unchecked	Unchecked	Unchecked	Unchecked	Unchecked	Unchecked	Unchecked	Unchecked	Unchecked	0	Unchecked	Unchecked	5	Female	3	Checked	Unchecked	Unchecked	Unchecked	Checked	Yes	Abnormal	1	0	0	0	No	No	1	0	0	No	No	No	0	23	0	1	> hs	Dense Zones	1	1	Empiric/firstline
Unchecked	Unchecked	Unchecked	Unchecked	Checked	Unchecked	Unchecked	Unchecked	Unchecked	Unchecked	Unchecked	Unchecked	Unchecked	Unchecked	Unchecked	Unchecked	0	Unchecked	Unchecked	2	Male	3	Checked	Unchecked	Unchecked	Unchecked	Checked	No	Abnormal	0	0	1	0	No	No	1	0	0	No	No	No	0	16	0	1	high school	Zone 1 & 6	1	1	Empiric/firstline
Unchecked	Unchecked	Unchecked	Unchecked	Checked	Unchecked	Unchecked	Unchecked	Unchecked	Unchecked	Unchecked	Unchecked	Unchecked	Unchecked	Unchecked	Unchecked	0	Unchecked	Unchecked	6	Male	4	Checked	Checked	Unchecked	Unchecked	Checked	No	Abnormal	1	0	1	0	No	No	1	0	1	No	No	No	0	4	0	1	< hs	Dense Zones	1	1	Empiric/firstline
Unchecked	Unchecked	Unchecked	Unchecked	Checked	Unchecked	Unchecked	Unchecked	Unchecked	Unchecked	Unchecked	Unchecked	Unchecked	Unchecked	Unchecked	Unchecked	0	Unchecked	Unchecked	2	Male	3	Checked	Checked	Unchecked	Unchecked	Unchecked	Yes	Abnormal	0	0	1	0	No	No	1	0	0	No	No	No	0	10	0	2	high school	Zone 1 & 6	1	1	Macrolides
Unchecked	Unchecked	Unchecked	Unchecked	Checked	Unchecked	Unchecked	Unchecked	Unchecked	Unchecked	Unchecked	Unchecked	Unchecked	Unchecked	Unchecked	Unchecked	0	Unchecked	Unchecked	2	Female	4	Checked	Checked	Unchecked	Unchecked	Unchecked	No	Normal	0	0	1	0	No	No	1	0	0	No	No	No	0	4	0	1	< hs	Zone 5	1	1	Empiric/firstline
Unchecked	Unchecked	Unchecked	Unchecked	Checked	Unchecked	Unchecked	Unchecked	Unchecked	Unchecked	Unchecked	Unchecked	Unchecked	Unchecked	Unchecked	Unchecked	0	Unchecked	Unchecked	3	Male	3	Checked	Checked	Unchecked	Unchecked	Checked	No	Abnormal	1	0	0	0	No	No	0	0	0	No	No	No	0	9	0	1	high school	Dense Zones	1	1	Empiric/firstline
Unchecked	Unchecked	Unchecked	Unchecked	Checked	Unchecked	Unchecked	Unchecked	Unchecked	Unchecked	Unchecked	Unchecked	Unchecked	Unchecked	Unchecked	Unchecked	0	Unchecked	Unchecked	1	Female	3	Checked	Checked	Unchecked	Unchecked	Checked	Yes	Abnormal	0	1	0	0	No	No	1	0	0	No	No	No	0	9	0	1	< hs	Dense Zones	1	1	Empiric/firstline
Unchecked	Unchecked	Unchecked	Unchecked	Checked	Unchecked	Unchecked	Unchecked	Unchecked	Unchecked	Unchecked	Unchecked	Unchecked	Unchecked	Unchecked	Unchecked	0	Unchecked	Unchecked	1	Female	4	Checked	Unchecked	Unchecked	Unchecked	Unchecked	No	Abnormal	0	0	0	0	No	No	1	0	0	No	No	No	0	4	0	1	< hs	Dense Zones	0	1	Empiric/firstline
Unchecked	Unchecked	Unchecked	Unchecked	Unchecked	Unchecked	Unchecked	Unchecked	Unchecked	Unchecked	Unchecked	Unchecked	Unchecked	Checked	Unchecked	Unchecked	0	Unchecked	Unchecked	12	Female	3	Checked	Unchecked	Unchecked	Unchecked	Checked	Yes	Abnormal	1	0	1	0	No	No	0	1	0	No	No	No	0	18	0	3	high school	Zone 5	1	1	Expanded coverage
Unchecked	Unchecked	Unchecked	Unchecked	Checked	Unchecked	Unchecked	Unchecked	Unchecked	Unchecked	Unchecked	Unchecked	Unchecked	Unchecked	Unchecked	Unchecked	0	Unchecked	Unchecked	3	Female	2	Checked	Checked	Unchecked	Unchecked	Checked	No	Abnormal	0	0	0	0	No	No	1	0	0	No	No	No	0	14	0	1	high school	Dense Zones	0	1	Empiric/firstline
Unchecked	Unchecked	Unchecked	Unchecked	Checked	Unchecked	Unchecked	Unchecked	Unchecked	Unchecked	Unchecked	Unchecked	Unchecked	Unchecked	Unchecked	Unchecked	0	Unchecked	Unchecked	3	Male	3	Checked	Unchecked	Unchecked	Unchecked	Checked	No	Abnormal	1	0	0	0	No	No	1	0	0	No	No	No	0	5	0	1	high school	Dense Zones	1	1	Empiric/firstline
Unchecked	Unchecked	Unchecked	Unchecked	Checked	Unchecked	Unchecked	Unchecked	Unchecked	Unchecked	Unchecked	Unchecked	Unchecked	Unchecked	Unchecked	Unchecked	0	Unchecked	Unchecked	2	Male	5	Checked	Checked	Unchecked	Unchecked	Unchecked	Yes	Abnormal	1	0	1	0	No	No	1	0	0	No	No	No	0	4	0	1	high school	Dense Zones	1	1	Empiric/firstline
Unchecked	Unchecked	Unchecked	Unchecked	Checked	Unchecked	Unchecked	Unchecked	Unchecked	Unchecked	Unchecked	Unchecked	Unchecked	Unchecked	Unchecked	Unchecked	0	Unchecked	Unchecked	3	Male	3	Checked	Unchecked	Unchecked	Unchecked	Checked	Yes	Abnormal	0	0	1	1	No	No	1	0	0	No	No	No	0	15	0	1	< hs	Zone 1 & 6	1	1	Empiric/firstline
Unchecked	Unchecked	Unchecked	Unchecked	Unchecked	Unchecked	Unchecked	Unchecked	Unchecked	Unchecked	Unchecked	Unchecked	Unchecked	Checked	Unchecked	Unchecked	0	Unchecked	Unchecked	3	Female	5	Checked	Checked	Unchecked	Unchecked	Checked	Yes	Abnormal	0	1	1	0	No	No	1	0	0	No	No	No	0	5	0	2	< hs	Zone 1 & 6	1	1	Empiric/firstline
Unchecked	Unchecked	Unchecked	Unchecked	Checked	Unchecked	Unchecked	Unchecked	Unchecked	Unchecked	Unchecked	Unchecked	Unchecked	Unchecked	Unchecked	Unchecked	0	Unchecked	Unchecked	5	Male	3	Checked	Checked	Unchecked	Unchecked	Checked	No	Abnormal	1	0	0	0	No	No	1	0	0	No	No	No	0	8	0	1	> hs	Dense Zones	1	1	Empiric/firstline
Unchecked	Unchecked	Unchecked	Unchecked	Unchecked	Unchecked	Unchecked	Unchecked	Unchecked	Unchecked	Unchecked	Checked	Unchecked	Unchecked	Unchecked	Unchecked	0	Unchecked	Unchecked	2	Male	3	Checked	Unchecked	Unchecked	Unchecked	Checked	No	Normal	1	0	0	0	No	No	0	0	0	No	No	No	0	3	0	0	> hs	Dense Zones	1	0	None prescribed
Unchecked	Unchecked	Unchecked	Unchecked	Unchecked	Unchecked	Unchecked	Unchecked	Unchecked	Unchecked	Unchecked	Unchecked	Unchecked	Checked	Checked	Unchecked	0	Unchecked	Unchecked	7	Male	3	Checked	Unchecked	Unchecked	Unchecked	Checked	No	Abnormal	1	0	1	0	No	No	0	0	0	No	No	No	0	1	0	3	high school	Dense Zones	1	1	Macrolides
Unchecked	Unchecked	Unchecked	Unchecked	Checked	Unchecked	Unchecked	Unchecked	Unchecked	Unchecked	Unchecked	Unchecked	Unchecked	Unchecked	Unchecked	Unchecked	0	Unchecked	Unchecked	2	Female	4	Checked	Unchecked	Unchecked	Unchecked	Checked	No	Abnormal	1	0	0	0	No	No	0	0	0	No	No	No	0	4	0	1	high school	Zone 1 & 6	1	1	Empiric/firstline
Unchecked	Unchecked	Unchecked	Unchecked	Unchecked	Unchecked	Unchecked	Unchecked	Unchecked	Unchecked	Unchecked	Unchecked	Unchecked	Checked	Unchecked	Unchecked	0	Unchecked	Unchecked	6	Male	2	Checked	Unchecked	Unchecked	Unchecked	Checked	Yes	Abnormal	1	0	0	0	No	No	0	1	1	No	No	No	0	2	0	3	high school	Zone 1 & 6	1	1	Expanded coverage
Unchecked	Unchecked	Unchecked	Unchecked	Checked	Unchecked	Unchecked	Unchecked	Unchecked	Unchecked	Unchecked	Unchecked	Unchecked	Unchecked	Unchecked	Unchecked	0	Unchecked	Unchecked	2	Male	3	Checked	Checked	Unchecked	Unchecked	Checked	Yes	Abnormal	1	0	0	0	No	No	1	0	0	No	No	No	0	5	0	1	high school	Dense Zones	1	1	Empiric/firstline
Unchecked	Unchecked	Unchecked	Unchecked	Checked	Unchecked	Unchecked	Unchecked	Unchecked	Unchecked	Unchecked	Unchecked	Unchecked	Unchecked	Unchecked	Unchecked	0	Unchecked	Unchecked	5	Male	3	Checked	Checked	Unchecked	Unchecked	Checked	No	Abnormal	1	0	1	1	No	No	0	0	0	No	No	No	0	3	0	2	< hs	Dense Zones	1	1	Macrolides
Unchecked	Unchecked	Unchecked	Unchecked	Checked	Unchecked	Unchecked	Unchecked	Unchecked	Unchecked	Unchecked	Unchecked	Unchecked	Unchecked	Unchecked	Unchecked	0	Unchecked	Unchecked	10	Male	3	Checked	Checked	Unchecked	Unchecked	Unchecked	Yes	Abnormal	1	0	1	0	No	No	1	0	0	No	No	No	0	19	0	3	high school	Dense Zones	1	1	Macrolides
Unchecked	Unchecked	Unchecked	Unchecked	Unchecked	Unchecked	Unchecked	Unchecked	Unchecked	Unchecked	Unchecked	Checked	Unchecked	Unchecked	Unchecked	Unchecked	0	Unchecked	Unchecked	5	Male	4	Checked	Unchecked	Unchecked	Checked	Unchecked	No	Normal	1	0	0	0	No	No	0	0	0	No	No	No	0	1	0	1	high school	Zone 1 & 6	1	1	Macrolides
Unchecked	Unchecked	Unchecked	Unchecked	Checked	Unchecked	Unchecked	Unchecked	Unchecked	Unchecked	Unchecked	Unchecked	Unchecked	Unchecked	Unchecked	Unchecked	0	Unchecked	Unchecked	3	Male	4	Checked	Checked	Unchecked	Unchecked	Checked	Yes	Abnormal	0	0	1	1	No	No	0	0	0	No	No	No	0	4	0	1	high school	Dense Zones	1	1	Empiric/firstline
Unchecked	Unchecked	Unchecked	Unchecked	Unchecked	Unchecked	Unchecked	Unchecked	Unchecked	Unchecked	Unchecked	Checked	Unchecked	Unchecked	Unchecked	Unchecked	0	Unchecked	Unchecked	5	Female	3	Checked	Unchecked	Unchecked	Unchecked	Checked	No	Abnormal	1	0	0	0	No	No	0	0	0	No	No	No	0	1	0	1	< hs	Dense Zones	1	1	Empiric/firstline
Unchecked	Unchecked	Unchecked	Unchecked	Unchecked	Unchecked	Unchecked	Unchecked	Unchecked	Unchecked	Unchecked	Unchecked	Unchecked	Checked	Unchecked	Unchecked	0	Unchecked	Unchecked	2	Male	4	Unchecked	Checked	Unchecked	Unchecked	Unchecked	Yes	Abnormal	0	0	1	0	No	Yes	0	0	0	No	No	No	0	21	0	1	high school	Zone 1 & 6	1	1	Empiric/firstline
Unchecked	Unchecked	Unchecked	Unchecked	Checked	Unchecked	Unchecked	Unchecked	Unchecked	Unchecked	Unchecked	Unchecked	Unchecked	Unchecked	Unchecked	Unchecked	0	Unchecked	Unchecked	4	Male	4	Checked	Unchecked	Unchecked	Unchecked	Checked	Yes	Abnormal	1	0	0	1	No	No	0	0	0	No	No	No	0	6	0	1	< hs	Zone 1 & 6	1	1	Empiric/firstline
Unchecked	Unchecked	Unchecked	Unchecked	Checked	Unchecked	Unchecked	Unchecked	Unchecked	Unchecked	Unchecked	Unchecked	Unchecked	Unchecked	Unchecked	Unchecked	0	Unchecked	Unchecked	5	Male	3	Checked	Unchecked	Checked	Unchecked	Unchecked	Yes	Abnormal	0	0	0	0	No	No	1	0	0	No	No	Yes	1	8	1	3	< hs	Dense Zones	0	1	Expanded coverage
Unchecked	Unchecked	Unchecked	Unchecked	Checked	Unchecked	Unchecked	Unchecked	Unchecked	Unchecked	Unchecked	Unchecked	Unchecked	Unchecked	Unchecked	Unchecked	0	Unchecked	Unchecked	7	Male	3	Checked	Checked	Unchecked	Unchecked	Unchecked	Yes	Abnormal	0	0	0	1	No	No	0	0	0	No	No	No	0	13	0	1	< hs	Zone 1 & 6	1	1	Empiric/firstline
Unchecked	Unchecked	Unchecked	Unchecked	Unchecked	Unchecked	Unchecked	Unchecked	Unchecked	Unchecked	Unchecked	Unchecked	Unchecked	Checked	Unchecked	Unchecked	0	Unchecked	Unchecked	17	Female	3	Checked	Checked	Unchecked	Unchecked	Unchecked	No	Abnormal	0	0	0	0	No	No	1	0	1	Yes	No	No	1	9	1	3	> hs	Dense Zones	0	1	Expanded coverage
Unchecked	Unchecked	Unchecked	Unchecked	Unchecked	Unchecked	Unchecked	Unchecked	Unchecked	Unchecked	Unchecked	Checked	Unchecked	Unchecked	Unchecked	Unchecked	0	Unchecked	Unchecked	3	Female	3	Checked	Unchecked	Unchecked	Unchecked	Unchecked	No	Normal	1	0	0	0	No	No	0	0	0	No	No	No	0	1	0	1	> hs	Dense Zones	1	1	Macrolides
Unchecked	Unchecked	Unchecked	Unchecked	Unchecked	Unchecked	Unchecked	Unchecked	Unchecked	Unchecked	Unchecked	Unchecked	Unchecked	Checked	Checked	Unchecked	0	Unchecked	Unchecked	6	Male	3	Checked	Checked	Unchecked	Unchecked	Unchecked	No	Abnormal	0	0	0	0	No	Yes	1	0	0	No	No	No	0	1	0	2	> hs	Zone 5	1	1	Empiric/firstline
Unchecked	Unchecked	Unchecked	Unchecked	Checked	Unchecked	Unchecked	Unchecked	Unchecked	Unchecked	Unchecked	Unchecked	Unchecked	Unchecked	Unchecked	Unchecked	0	Unchecked	Unchecked	4	Female	1	Checked	Checked	Unchecked	Unchecked	Checked	Yes	Abnormal	1	1	0	1	No	No	1	1	0	No	No	No	0	6	0	1	high school	Zone 1 & 6	1	1	Empiric/firstline
Unchecked	Unchecked	Unchecked	Unchecked	Checked	Unchecked	Unchecked	Unchecked	Unchecked	Unchecked	Unchecked	Unchecked	Unchecked	Unchecked	Unchecked	Unchecked	0	Unchecked	Unchecked	3	Female	3	Checked	Unchecked	Unchecked	Unchecked	Checked	No	Abnormal	1	0	1	0	No	Yes	1	0	0	No	No	No	0	6	0	1	< hs	Zone 1 & 6	1	1	Empiric/firstline
Unchecked	Unchecked	Unchecked	Unchecked	Unchecked	Unchecked	Unchecked	Unchecked	Unchecked	Unchecked	Unchecked	Unchecked	Unchecked	Checked	Unchecked	Unchecked	0	Unchecked	Unchecked	6	Female	2	Checked	Checked	Unchecked	Unchecked	Unchecked	Yes	Abnormal	1	0	1	0	No	No	0	1	0	No	No	No	1	10	0	3	> hs	Zone 5	1	1	Macrolides
Unchecked	Unchecked	Unchecked	Unchecked	Checked	Unchecked	Unchecked	Unchecked	Unchecked	Unchecked	Unchecked	Unchecked	Unchecked	Unchecked	Unchecked	Unchecked	0	Unchecked	Unchecked	2	Female	3	Checked	Checked	Unchecked	Unchecked	Checked	Yes	Abnormal	0	0	0	0	No	No	0	0	0	No	No	No	0	4	0	1	< hs	Dense Zones	0	1	Empiric/firstline
Unchecked	Unchecked	Unchecked	Unchecked	Checked	Unchecked	Unchecked	Unchecked	Unchecked	Unchecked	Unchecked	Unchecked	Unchecked	Unchecked	Unchecked	Unchecked	0	Unchecked	Unchecked	2	Male	4	Checked	Checked	Unchecked	Unchecked	Checked	No	Abnormal	1	0	0	0	No	No	1	0	0	No	No	No	0	5	0	2	< hs	Zone 1 & 6	1	1	Macrolides
Unchecked	Unchecked	Unchecked	Unchecked	Unchecked	Unchecked	Unchecked	Unchecked	Unchecked	Unchecked	Unchecked	Unchecked	Unchecked	Checked	Unchecked	Unchecked	0	Unchecked	Unchecked	18	Female	4	Unchecked	Checked	Unchecked	Unchecked	Checked	No	Abnormal	0	0	1	0	No	No	1	0	1	No	No	No	0	6	0	1	high school	Dense Zones	1	1	Empiric/firstline
Unchecked	Unchecked	Unchecked	Unchecked	Checked	Unchecked	Unchecked	Unchecked	Unchecked	Unchecked	Unchecked	Unchecked	Unchecked	Unchecked	Unchecked	Unchecked	0	Unchecked	Unchecked	10	Female	4	Checked	Checked	Unchecked	Unchecked	Unchecked	Yes	Abnormal	0	0	0	0	Yes	No	1	0	0	No	No	No	1	13	0	1	< hs	Dense Zones	1	1	Empiric/firstline
Unchecked	Unchecked	Unchecked	Unchecked	Checked	Unchecked	Unchecked	Unchecked	Unchecked	Unchecked	Unchecked	Unchecked	Unchecked	Unchecked	Unchecked	Unchecked	0	Unchecked	Unchecked	4	Male	3	Checked	Checked	Unchecked	Unchecked	Unchecked	Yes	Abnormal	1	0	1	0	No	No	1	0	0	No	No	No	0	5	0	2	high school	Dense Zones	1	1	Empiric/firstline
Unchecked	Unchecked	Unchecked	Unchecked	Checked	Unchecked	Unchecked	Unchecked	Unchecked	Unchecked	Unchecked	Unchecked	Unchecked	Unchecked	Unchecked	Unchecked	0	Unchecked	Unchecked	5	Male	2	Checked	Checked	Unchecked	Unchecked	Checked	Yes	Abnormal	0	0	0	0	No	No	1	0	0	No	No	No	0	11	0	1	high school	Zone 1 & 6	0	1	Empiric/firstline
Unchecked	Unchecked	Unchecked	Unchecked	Unchecked	Unchecked	Unchecked	Unchecked	Unchecked	Unchecked	Unchecked	Unchecked	Unchecked	Checked	Unchecked	Unchecked	0	Unchecked	Unchecked	4	Male	3	Checked	Checked	Unchecked	Unchecked	Checked	No	Abnormal	1	0	1	0	No	No	0	0	0	No	No	No	0	7	0	1	high school	Dense Zones	1	1	Empiric/firstline
Unchecked	Unchecked	Unchecked	Unchecked	Checked	Unchecked	Unchecked	Unchecked	Unchecked	Unchecked	Unchecked	Unchecked	Unchecked	Unchecked	Unchecked	Unchecked	0	Unchecked	Unchecked	3	Male	4	Checked	Checked	Unchecked	Unchecked	Checked	No	Abnormal	1	0	1	0	No	No	0	0	0	No	No	No	0	15	0	1	high school	Zone 1 & 6	1	1	Empiric/firstline
Unchecked	Unchecked	Unchecked	Unchecked	Unchecked	Unchecked	Unchecked	Unchecked	Unchecked	Unchecked	Unchecked	Unchecked	Unchecked	Checked	Unchecked	Unchecked	0	Unchecked	Unchecked	2	Male	4	Unchecked	Unchecked	Unchecked	Unchecked	Checked	No	Abnormal	0	0	1	0	No	No	0	0	0	No	No	No	0	9	0	2	high school	Zone 5	1	1	Empiric/firstline
Unchecked	Unchecked	Unchecked	Unchecked	Checked	Unchecked	Unchecked	Unchecked	Unchecked	Unchecked	Unchecked	Unchecked	Unchecked	Unchecked	Unchecked	Unchecked	0	Unchecked	Unchecked	8	Female	4	Checked	Checked	Unchecked	Unchecked	Checked	Yes	Abnormal	1	0	1	0	No	No	1	1	0	No	No	No	0	3	0	2	< hs	Dense Zones	1	1	Expanded coverage
Unchecked	Unchecked	Unchecked	Unchecked	Checked	Unchecked	Unchecked	Unchecked	Unchecked	Unchecked	Unchecked	Unchecked	Unchecked	Unchecked	Unchecked	Unchecked	0	Unchecked	Unchecked		Male	3	Checked	Checked	Unchecked	Unchecked	Unchecked	No	Abnormal	0	1	1	1	No	No	0	0	0	No	No	No	0	11	0	0	high school	Zone 5	1	0	None prescribed
Unchecked	Unchecked	Unchecked	Unchecked	Checked	Unchecked	Unchecked	Unchecked	Unchecked	Unchecked	Unchecked	Unchecked	Unchecked	Unchecked	Unchecked	Unchecked	0	Unchecked	Unchecked	2	Male	4	Checked	Checked	Unchecked	Unchecked	Checked	Yes	Abnormal	1	0	0	0	No	No	1	0	0	No	No	No	0	12	0	0	high school	Dense Zones	1	0	None prescribed
Unchecked	Unchecked	Unchecked	Unchecked	Checked	Unchecked	Unchecked	Unchecked	Unchecked	Unchecked	Unchecked	Unchecked	Unchecked	Unchecked	Unchecked	Unchecked	0	Unchecked	Unchecked	15	Female	2	Checked	Checked	Unchecked	Unchecked	Checked	No	Abnormal	0	0	0	0	No	Yes	1	0	0	No	No	No	0	5	0	1	high school	Dense Zones	1	1	Empiric/firstline
Unchecked	Unchecked	Unchecked	Unchecked	Checked	Unchecked	Unchecked	Unchecked	Unchecked	Unchecked	Unchecked	Unchecked	Unchecked	Unchecked	Unchecked	Unchecked	0	Unchecked	Unchecked	4	Female	3	Checked	Checked	Unchecked	Unchecked	Unchecked	Yes	Abnormal	0	1	0	0	No	No	1	0	0	No	No	No	0	5	0	1	> hs	Zone 5	1	1	Empiric/firstline
Unchecked	Unchecked	Unchecked	Unchecked	Checked	Unchecked	Unchecked	Unchecked	Unchecked	Unchecked	Unchecked	Unchecked	Unchecked	Unchecked	Unchecked	Unchecked	0	Unchecked	Unchecked	8	Male	3	Checked	Checked	Unchecked	Unchecked	Checked	No	Abnormal	0	1	0	0	No	No	1	0	0	No	No	No	0	2	0	2	< hs	Zone 5	1	1	Macrolides
Unchecked	Unchecked	Unchecked	Unchecked	Checked	Unchecked	Unchecked	Unchecked	Unchecked	Unchecked	Unchecked	Unchecked	Unchecked	Unchecked	Unchecked	Unchecked	0	Unchecked	Unchecked	6	Male	3	Checked	Checked	Unchecked	Unchecked	Unchecked	Yes	Abnormal	0	0	1	0	Yes	No	1	0	1	No	No	No	1	4	0	0	high school	Zone 1 & 6	1	0	None prescribed
Unchecked	Unchecked	Unchecked	Unchecked	Unchecked	Unchecked	Unchecked	Unchecked	Unchecked	Unchecked	Unchecked	Unchecked	Unchecked	Checked	Checked	Unchecked	0	Unchecked	Unchecked	9	Female	4	Checked	Unchecked	Unchecked	Unchecked	Unchecked	No	Abnormal	1	0	0	1	No	No	1	0	1	No	No	No	0	1	0	3	high school	Dense Zones	1	1	Expanded coverage
Unchecked	Unchecked	Unchecked	Unchecked	Unchecked	Unchecked	Unchecked	Unchecked	Unchecked	Unchecked	Unchecked	Unchecked	Checked	Unchecked	Unchecked	Unchecked	0	Unchecked	Unchecked	6	Male	2	Checked	Unchecked	Unchecked	Unchecked	Checked	No	Abnormal	0	1	1	1	No	No	1	0	0	No	No	No	0	2	0	2	high school	Dense Zones	1	1	Expanded coverage
Unchecked	Unchecked	Unchecked	Unchecked	Checked	Unchecked	Unchecked	Unchecked	Unchecked	Unchecked	Unchecked	Unchecked	Unchecked	Unchecked	Unchecked	Unchecked	0	Unchecked	Unchecked	3	Female	3	Checked	Unchecked	Unchecked	Unchecked	Checked	Yes	Abnormal	0	0	1	0	No	No	1	0	0	No	No	No	0	14	0	1	high school	Zone 5	1	1	Empiric/firstline
Unchecked	Unchecked	Unchecked	Unchecked	Checked	Unchecked	Unchecked	Unchecked	Unchecked	Unchecked	Unchecked	Unchecked	Unchecked	Unchecked	Unchecked	Unchecked	0	Unchecked	Unchecked	2	Female	4	Checked	Checked	Unchecked	Unchecked	Checked	Yes	Abnormal	1	0	0	0	No	No	1	0	0	No	No	No	1	8	0	1	< hs	Dense Zones	1	1	Empiric/firstline
Unchecked	Unchecked	Unchecked	Unchecked	Unchecked	Unchecked	Unchecked	Unchecked	Unchecked	Unchecked	Unchecked	Unchecked	Unchecked	Checked	Checked	Unchecked	0	Unchecked	Unchecked	6	Female	3	Checked	Unchecked	Unchecked	Unchecked	Checked	No	Abnormal	1	0	1	0	No	No	0	0	0	No	No	No	0	1	0	2	> hs	Zone 1 & 6	1	1	Macrolides
Unchecked	Unchecked	Unchecked	Unchecked	Checked	Unchecked	Unchecked	Unchecked	Unchecked	Unchecked	Unchecked	Unchecked	Unchecked	Unchecked	Unchecked	Unchecked	0	Unchecked	Unchecked	13	Male	3	Checked	Unchecked	Unchecked	Unchecked	Checked	Yes	Abnormal	0	0	1	0	No	Yes	1	0	1	No	No	No	1	7	0	2	high school	Zone 1 & 6	1	1	Expanded coverage
Unchecked	Unchecked	Unchecked	Unchecked	Checked	Unchecked	Unchecked	Unchecked	Unchecked	Unchecked	Unchecked	Unchecked	Unchecked	Unchecked	Unchecked	Unchecked	0	Unchecked	Unchecked	9	Female	3	Checked	Unchecked	Unchecked	Unchecked	Checked	Yes	Abnormal	1	0	1	0	No	No	1	0	0	No	No	No	0	4	0	1	high school	Dense Zones	1	1	Empiric/firstline
Unchecked	Unchecked	Unchecked	Unchecked	Checked	Unchecked	Unchecked	Unchecked	Unchecked	Unchecked	Unchecked	Unchecked	Unchecked	Unchecked	Unchecked	Unchecked	0	Unchecked	Unchecked	4	Male	4	Checked	Checked	Unchecked	Unchecked	Unchecked	No	Abnormal	0	0	1	0	No	No	1	0	0	No	No	No	0	22	0	2	> hs	Dense Zones	1	1	Empiric/firstline
Unchecked	Unchecked	Unchecked	Unchecked	Unchecked	Unchecked	Unchecked	Unchecked	Unchecked	Unchecked	Unchecked	Checked	Unchecked	Unchecked	Unchecked	Unchecked	0	Unchecked	Unchecked	9	Female	3	Unchecked	Unchecked	Unchecked	Unchecked	Checked	Yes	Abnormal	0	0	1	0	No	No	1	1	0	No	No	No	0	1	0	2	< hs	Dense Zones	1	1	Macrolides
Unchecked	Unchecked	Unchecked	Unchecked	Unchecked	Unchecked	Unchecked	Unchecked	Unchecked	Unchecked	Unchecked	Unchecked	Unchecked	Checked	Checked	Unchecked	0	Unchecked	Unchecked	8	Male	4	Checked	Unchecked	Unchecked	Unchecked	Checked	Yes		1	0	1	0	No	No	1	0	1	No	No	No	0	1	0	2	high school	Dense Zones	1	1	Expanded coverage
Unchecked	Unchecked	Unchecked	Unchecked	Unchecked	Unchecked	Unchecked	Unchecked	Unchecked	Unchecked	Unchecked	Checked	Unchecked	Unchecked	Unchecked	Unchecked	0	Unchecked	Unchecked	10	Male	2	Checked	Unchecked	Unchecked	Unchecked	Unchecked	No	Normal	1	0	0	0	No	No	1	1	0	No	No	No	0	2	0	2	< hs	Zone 5	1	1	Macrolides
Unchecked	Unchecked	Unchecked	Unchecked	Checked	Unchecked	Unchecked	Unchecked	Unchecked	Unchecked	Unchecked	Unchecked	Unchecked	Unchecked	Unchecked	Unchecked	0	Unchecked	Unchecked	8	Male	3	Checked	Checked	Unchecked	Unchecked	Checked	No	Abnormal	0	0	1	0	No	No	0	0	0	No	No	No	0	20	0	2	high school	Zone 1 & 6	1	1	Macrolides
Unchecked	Unchecked	Unchecked	Unchecked	Unchecked	Unchecked	Unchecked	Unchecked	Unchecked	Unchecked	Unchecked	Unchecked	Unchecked	Checked	Unchecked	Unchecked	0	Unchecked	Unchecked	19	Male	3	Checked	Unchecked	Unchecked	Unchecked	Checked	No	Abnormal	0	0	1	0	No	No	1	0	1	No	No	No	1	8	0	2	< hs	Dense Zones	1	1	Expanded coverage
Unchecked	Unchecked	Unchecked	Unchecked	Checked	Unchecked	Unchecked	Unchecked	Unchecked	Unchecked	Unchecked	Unchecked	Unchecked	Unchecked	Unchecked	Unchecked	0	Unchecked	Unchecked	8	Male	4	Unchecked	Unchecked	Unchecked	Unchecked	Checked	No	Abnormal	0	0	0	0	No	No	1	0	1	No	No	No	0	8	0	1	< hs	Dense Zones	0	1	Empiric/firstline
Unchecked	Unchecked	Unchecked	Unchecked	Checked	Unchecked	Unchecked	Unchecked	Unchecked	Unchecked	Unchecked	Unchecked	Unchecked	Unchecked	Unchecked	Unchecked	0	Unchecked	Unchecked	7	Male	4	Checked	Checked	Unchecked	Unchecked	Unchecked	Yes	Abnormal	0	0	1	0	No	No	1	0	0	No	No	No	0	5	0	1	high school	Zone 1 & 6	1	1	Empiric/firstline
Unchecked	Unchecked	Unchecked	Unchecked	Unchecked	Unchecked	Unchecked	Unchecked	Unchecked	Unchecked	Unchecked	Unchecked	Checked	Unchecked	Unchecked	Unchecked	0	Unchecked	Unchecked	5	Male	3	Checked	Unchecked	Unchecked	Unchecked	Checked	Yes	Normal	0	0	1	1	No	No	1	0	0	No	No	No	0	2	0	1	high school	Zone 5	1	1	Macrolides
Unchecked	Unchecked	Unchecked	Unchecked	Checked	Unchecked	Unchecked	Unchecked	Unchecked	Unchecked	Unchecked	Unchecked	Unchecked	Unchecked	Unchecked	Unchecked	0	Unchecked	Unchecked	4	Female	3	Checked	Checked	Unchecked	Unchecked	Unchecked	Yes	Abnormal	1	0	0	0	No	No	1	0	0	No	No	No	0	7	0	2	< hs	Zone 5	1	1	Empiric/firstline
Unchecked	Unchecked	Unchecked	Unchecked	Checked	Unchecked	Unchecked	Unchecked	Unchecked	Unchecked	Unchecked	Unchecked	Unchecked	Unchecked	Unchecked	Unchecked	0	Unchecked	Unchecked	1	Male	3	Checked	Unchecked	Unchecked	Unchecked	Checked	No	Abnormal	0	0	0	1	No	No	0	0	0	No	No	No	0	14	0	1	< hs	Dense Zones	1	1	Macrolides
Unchecked	Unchecked	Unchecked	Unchecked	Checked	Unchecked	Unchecked	Unchecked	Unchecked	Unchecked	Unchecked	Unchecked	Unchecked	Unchecked	Unchecked	Unchecked	0	Unchecked	Unchecked	2	Male	4	Checked	Checked	Unchecked	Unchecked	Checked	Yes	Abnormal	1	0	1	1	No	No	0	0	0	No	No	No	0	6	0	1	< hs	Zone 1 & 6	1	1	Empiric/firstline
Unchecked	Unchecked	Unchecked	Unchecked	Checked	Unchecked	Unchecked	Unchecked	Unchecked	Unchecked	Unchecked	Unchecked	Unchecked	Unchecked	Unchecked	Unchecked	0	Unchecked	Unchecked	2	Male	3	Checked	Checked	Unchecked	Unchecked	Unchecked	Yes	Abnormal	1	0	0	1	No	No	0	0	0	No	No	No	0	16	0	1	high school	Zone 5	1	1	Empiric/firstline
Unchecked	Unchecked	Unchecked	Unchecked	Unchecked	Unchecked	Unchecked	Unchecked	Unchecked	Unchecked	Unchecked	Checked	Unchecked	Unchecked	Unchecked	Unchecked	0	Unchecked	Unchecked	7	Male	3	Checked	Unchecked	Unchecked	Unchecked	Unchecked	No	Abnormal	1	0	0	1	No	No	0	0	0	No	No	No	0	2	0	3	high school	Dense Zones	1	1	Expanded coverage
Unchecked	Unchecked	Unchecked	Unchecked	Checked	Unchecked	Unchecked	Unchecked	Unchecked	Unchecked	Unchecked	Unchecked	Unchecked	Unchecked	Unchecked	Unchecked	0	Unchecked	Unchecked	6	Male	3	Checked	Checked	Unchecked	Unchecked	Unchecked	Yes	Abnormal	1	0	0	0	No	No	1	0	0	Yes	No	No	0	22	1	1	high school	Zone 1 & 6	1	1	Empiric/firstline
Unchecked	Unchecked	Unchecked	Unchecked	Unchecked	Unchecked	Unchecked	Unchecked	Unchecked	Unchecked	Unchecked	Unchecked	Unchecked	Checked	Checked	Unchecked	0	Unchecked	Unchecked	11	Male	3	Checked	Unchecked	Unchecked	Unchecked	Unchecked	No	Abnormal	1	0	1	0	No	No	1	0	0	No	No	No	0	2	0	1	< hs	Zone 1 & 6	1	1	Empiric/firstline
Unchecked	Unchecked	Unchecked	Unchecked	Unchecked	Unchecked	Unchecked	Unchecked	Unchecked	Unchecked	Unchecked	Checked	Unchecked	Unchecked	Unchecked	Unchecked	0	Unchecked	Unchecked	2	Female	3	Checked	Unchecked	Unchecked	Unchecked	Checked	Yes	Normal	0	0	0	1	No	No	0	0	0	No	No	No	0	1	0	1	high school	Zone 1 & 6	1	1	Macrolides
Unchecked	Unchecked	Unchecked	Unchecked	Checked	Unchecked	Unchecked	Unchecked	Unchecked	Unchecked	Unchecked	Unchecked	Unchecked	Unchecked	Unchecked	Unchecked	0	Unchecked	Unchecked	5	Male	4	Checked	Checked	Unchecked	Unchecked	Checked	Yes	Abnormal	1	0	0	0	No	No	1	0	0	No	No	No	0	10	0	1	> hs	Zone 5	1	1	Empiric/firstline
Unchecked	Unchecked	Unchecked	Unchecked	Checked	Unchecked	Unchecked	Unchecked	Unchecked	Unchecked	Unchecked	Unchecked	Unchecked	Unchecked	Unchecked	Unchecked	0	Unchecked	Unchecked	5	Male	4	Checked	Checked	Unchecked	Unchecked	Unchecked	Yes	Abnormal	0	0	0	0	No	Yes	0	0	0	No	No	No	0	15	0	1	high school	Dense Zones	1	1	Empiric/firstline
Unchecked	Unchecked	Unchecked	Unchecked	Checked	Unchecked	Unchecked	Unchecked	Unchecked	Unchecked	Unchecked	Unchecked	Unchecked	Unchecked	Unchecked	Unchecked	0	Unchecked	Unchecked	5	Male	3	Checked	Unchecked	Unchecked	Unchecked	Checked	Yes	Abnormal	0	0	0	0	No	No	0	0	0	No	No	No	0	12	0	0	> hs	Dense Zones	0	0	None prescribed
Unchecked	Unchecked	Unchecked	Unchecked	Unchecked	Unchecked	Unchecked	Unchecked	Unchecked	Unchecked	Unchecked	Checked	Unchecked	Unchecked	Unchecked	Unchecked	0	Unchecked	Unchecked	5	Male	4	Checked	Unchecked	Unchecked	Unchecked	Checked	No	Abnormal	1	0	0	0	No	No	0	0	0	No	No	No	0	1	0	3	high school	Zone 5	1	1	Macrolides
Unchecked	Unchecked	Unchecked	Unchecked	Unchecked	Unchecked	Unchecked	Unchecked	Unchecked	Unchecked	Unchecked	Checked	Unchecked	Unchecked	Unchecked	Unchecked	0	Unchecked	Unchecked	4	Female	2	Checked	Unchecked	Unchecked	Unchecked	Checked	Yes	Normal	0	0	1	0	No	No	1	1	0	No	No	No	0	2	0	1	> hs	Zone 5	1	1	Macrolides
Unchecked	Unchecked	Unchecked	Unchecked	Unchecked	Unchecked	Unchecked	Unchecked	Unchecked	Unchecked	Unchecked	Unchecked	Unchecked	Checked	Unchecked	Unchecked	0	Unchecked	Unchecked	17	Male	3	Checked	Checked	Unchecked	Unchecked	Unchecked	No	Abnormal	0	0	0	0	No	No	0	0	0	No	No	No	0	21	0	3	high school	Dense Zones	0	1	Expanded coverage
Unchecked	Unchecked	Unchecked	Unchecked	Checked	Unchecked	Unchecked	Unchecked	Unchecked	Unchecked	Unchecked	Unchecked	Unchecked	Unchecked	Unchecked	Unchecked	0	Unchecked	Unchecked	3	Female	3	Checked	Checked	Unchecked	Unchecked	Checked	No	Abnormal	1	0	0	0	No	No	0	0	0	No	No	No	0	14	0	1	high school	Dense Zones	1	1	Empiric/firstline
Unchecked	Unchecked	Unchecked	Unchecked	Checked	Unchecked	Unchecked	Unchecked	Unchecked	Unchecked	Unchecked	Unchecked	Unchecked	Unchecked	Unchecked	Unchecked	0	Unchecked	Unchecked	6	Male	5	Checked	Checked	Unchecked	Unchecked	Checked	Yes	Abnormal	1	0	0	0	No	No	1	0	0	No	No	No	0	3	0	2	< hs	Dense Zones	1	1	Macrolides
Unchecked	Unchecked	Unchecked	Unchecked	Checked	Unchecked	Unchecked	Unchecked	Unchecked	Unchecked	Unchecked	Unchecked	Unchecked	Unchecked	Unchecked	Unchecked	0	Unchecked	Unchecked	4	Male	3	Checked	Unchecked	Unchecked	Unchecked	Checked	Yes	Abnormal	0	0	0	0	No	No	1	0	1	No	No	No	0	9	0	1	< hs	Zone 1 & 6	0	1	Empiric/firstline
Unchecked	Unchecked	Unchecked	Unchecked	Checked	Unchecked	Unchecked	Unchecked	Unchecked	Unchecked	Unchecked	Unchecked	Unchecked	Unchecked	Unchecked	Unchecked	0	Unchecked	Unchecked	9	Male	4	Checked	Checked	Unchecked	Unchecked	Unchecked	No	Abnormal	1	0	1	0	No	No	1	0	1	No	No	No	0	2	0	1	< hs	Zone 5	1	1	Empiric/firstline
Unchecked	Unchecked	Unchecked	Unchecked	Unchecked	Unchecked	Unchecked	Unchecked	Unchecked	Unchecked	Unchecked	Checked	Unchecked	Unchecked	Unchecked	Unchecked	0	Unchecked	Unchecked	3	Female	4	Checked	Unchecked	Unchecked	Unchecked	Unchecked	No	Normal	0	0	0	0	Yes	No	0	0	1	No	No	No	0	1	0	1	> hs	Zone 1 & 6	1	1	Macrolides
Unchecked	Unchecked	Unchecked	Unchecked	Checked	Unchecked	Unchecked	Unchecked	Unchecked	Unchecked	Unchecked	Unchecked	Unchecked	Unchecked	Unchecked	Unchecked	0	Unchecked	Unchecked	2	Female	4	Checked	Checked	Unchecked	Unchecked	Unchecked	No	Abnormal	1	0	0	0	No	No	0	0	0	No	No	Yes	0	15	1	1	high school	Zone 5	1	1	Empiric/firstline
Unchecked	Unchecked	Unchecked	Unchecked	Unchecked	Unchecked	Unchecked	Unchecked	Unchecked	Unchecked	Unchecked	Unchecked	Unchecked	Checked	Checked	Unchecked	0	Unchecked	Unchecked	9	Female	4	Checked	Unchecked	Unchecked	Unchecked	Checked	No	Abnormal	1	0	0	0	No	Yes	1	0	0	No	No	No	0	1	0	2	< hs	Zone 5	1	1	Empiric/firstline
Unchecked	Unchecked	Unchecked	Unchecked	Checked	Unchecked	Unchecked	Unchecked	Unchecked	Unchecked	Unchecked	Unchecked	Unchecked	Unchecked	Unchecked	Unchecked	0	Unchecked	Unchecked	7	Male	3	Checked	Unchecked	Unchecked	Unchecked	Checked	No	Abnormal	1	0	0	0	No	No	1	0	0	No	No	No	0	3	0	2	high school	Zone 5	1	1	Empiric/firstline
Unchecked	Unchecked	Unchecked	Unchecked	Checked	Unchecked	Unchecked	Unchecked	Unchecked	Unchecked	Unchecked	Unchecked	Unchecked	Unchecked	Unchecked	Unchecked	0	Unchecked	Unchecked	2	Female	4	Checked	Checked	Unchecked	Unchecked	Checked	Yes	Abnormal	1	0	0	1	No	No	0	0	0	No	No	No	0	13	0	1	> hs	Zone 5	1	1	Empiric/firstline
Unchecked	Unchecked	Unchecked	Unchecked	Unchecked	Unchecked	Unchecked	Unchecked	Unchecked	Unchecked	Unchecked	Unchecked	Unchecked	Checked	Unchecked	Unchecked	0	Unchecked	Unchecked	5	Female	3	Checked	Checked	Unchecked	Unchecked	Checked	No	Abnormal	1	0	1	0	No	No	0	0	0	No	No	No	0	2	0	2	high school	Dense Zones	1	1	Empiric/firstline
Unchecked	Unchecked	Unchecked	Unchecked	Checked	Unchecked	Unchecked	Unchecked	Unchecked	Unchecked	Unchecked	Unchecked	Unchecked	Unchecked	Unchecked	Unchecked	0	Unchecked	Unchecked	5	Male	2	Checked	Checked	Unchecked	Unchecked	Checked	No	Abnormal	1	0	0	0	No	No	1	1	0	No	No	No	0	3	0	2	< hs	Zone 5	1	1	Macrolides
Unchecked	Unchecked	Unchecked	Unchecked	Unchecked	Unchecked	Unchecked	Unchecked	Unchecked	Unchecked	Unchecked	Unchecked	Unchecked	Checked	Unchecked	Unchecked	0	Unchecked	Unchecked	7	Female	4	Checked	Unchecked	Unchecked	Unchecked	Checked	No	Abnormal	1	0	0	0	No	No	1	0	0	No	No	No	0	1	0	2	< hs	Zone 5	1	1	Empiric/firstline
Unchecked	Unchecked	Unchecked	Unchecked	Unchecked	Unchecked	Unchecked	Unchecked	Unchecked	Unchecked	Unchecked	Unchecked	Unchecked	Checked	Unchecked	Unchecked	0	Unchecked	Unchecked	8	Female	2	Checked	Unchecked	Unchecked	Unchecked	Checked	No	Abnormal	1	0	0	0	No	No	1	1	0	No	No	No	0	2	0	3	< hs	Dense Zones	1	1	Expanded coverage
Unchecked	Unchecked	Unchecked	Unchecked	Checked	Unchecked	Unchecked	Unchecked	Unchecked	Unchecked	Unchecked	Unchecked	Unchecked	Unchecked	Unchecked	Unchecked	0	Unchecked	Unchecked	5	Male	3	Checked	Unchecked	Unchecked	Checked	Checked	No	Abnormal	0	0	1	0	No	No	0	0	0	No	No	Yes	0	10	1	1	< hs	Dense Zones	1	1	Empiric/firstline
Unchecked	Unchecked	Unchecked	Unchecked	Checked	Unchecked	Unchecked	Unchecked	Unchecked	Unchecked	Unchecked	Unchecked	Unchecked	Unchecked	Unchecked	Unchecked	0	Unchecked	Unchecked	4	Male	2	Checked	Unchecked	Unchecked	Unchecked	Checked	No	Abnormal	0	0	0	1	No	No	1	0	0	No	No	No	1	7	0	2	< hs	Dense Zones	1	1	Macrolides
Unchecked	Unchecked	Unchecked	Unchecked	Unchecked	Unchecked	Unchecked	Unchecked	Unchecked	Unchecked	Unchecked	Checked	Unchecked	Unchecked	Unchecked	Unchecked	0	Unchecked	Unchecked	6	Male	2	Checked	Unchecked	Unchecked	Unchecked	Checked	No	Normal	1	0	0	0	No	No	0	0	0	No	No	No	0	2	0	2	< hs	Dense Zones	1	1	Macrolides
Unchecked	Unchecked	Unchecked	Unchecked	Unchecked	Unchecked	Unchecked	Unchecked	Unchecked	Unchecked	Unchecked	Checked	Unchecked	Unchecked	Unchecked	Unchecked	0	Unchecked	Unchecked	2	Male	3	Checked	Unchecked	Unchecked	Unchecked	Checked	Yes	Normal	0	0	0	0	No	No	0	0	0	No	No	No	0	1	0	1	> hs	Dense Zones	0	1	Macrolides
Unchecked	Unchecked	Unchecked	Unchecked	Checked	Unchecked	Unchecked	Unchecked	Unchecked	Unchecked	Unchecked	Unchecked	Unchecked	Unchecked	Checked	Unchecked	0	Unchecked	Unchecked	5	Female	3	Checked	Unchecked	Unchecked	Unchecked	Unchecked	No	Abnormal	1	0	0	0	Yes	No	1	1	1	No	No	No	0	1	0	1	high school	Dense Zones	1	1	Empiric/firstline
Unchecked	Unchecked	Unchecked	Unchecked	Unchecked	Unchecked	Unchecked	Unchecked	Unchecked	Unchecked	Unchecked	Unchecked	Unchecked	Checked	Checked	Unchecked	0	Unchecked	Unchecked	9	Male	2	Checked	Checked	Unchecked	Unchecked	Checked	No	Abnormal	1	0	1	0	No	No	1	0	1	No	No	No	0	2	0	2	< hs	Zone 5	1	1	Expanded coverage
Unchecked	Unchecked	Unchecked	Unchecked	Checked	Unchecked	Unchecked	Unchecked	Unchecked	Unchecked	Unchecked	Unchecked	Unchecked	Unchecked	Unchecked	Unchecked	0	Unchecked	Unchecked	5	Female	4	Checked	Unchecked	Unchecked	Unchecked	Checked	Yes	Abnormal	1	0	1	0	No	No	1	0	0	No	No	No	0	3	0	1	< hs	Zone 1 & 6	1	1	Empiric/firstline
Unchecked	Unchecked	Unchecked	Unchecked	Checked	Unchecked	Unchecked	Unchecked	Unchecked	Unchecked	Unchecked	Unchecked	Unchecked	Unchecked	Unchecked	Unchecked	0	Unchecked	Unchecked	3	Male	3	Checked	Checked	Unchecked	Unchecked	Unchecked	No	Abnormal	0	0	0	0	No	No	1	0	0	No	No	No	0	2	0	1	< hs	Dense Zones	0	1	Empiric/firstline
Unchecked	Unchecked	Unchecked	Unchecked	Checked	Unchecked	Unchecked	Unchecked	Unchecked	Unchecked	Unchecked	Unchecked	Unchecked	Unchecked	Unchecked	Unchecked	0	Unchecked	Unchecked	4	Male	4	Unchecked	Checked	Unchecked	Unchecked	Checked	Yes	Abnormal	0	0	1	0	No	No	1	0	0	No	No	No	1	14	0	1	high school	Zone 1 & 6	1	1	Empiric/firstline
Unchecked	Unchecked	Unchecked	Unchecked	Unchecked	Unchecked	Unchecked	Unchecked	Unchecked	Unchecked	Unchecked	Unchecked	Unchecked	Checked	Checked	Unchecked	0	Unchecked	Unchecked	8	Male	3	Checked	Checked	Unchecked	Unchecked	Checked	Yes	Abnormal	1	0	1	0	No	No	1	0	0	No	No	No	0	2	0	3	high school	Zone 5	1	1	Empiric/firstline
Unchecked	Unchecked	Unchecked	Unchecked	Checked	Unchecked	Unchecked	Unchecked	Unchecked	Unchecked	Unchecked	Unchecked	Unchecked	Unchecked	Unchecked	Unchecked	0	Unchecked	Unchecked	6	Male	3	Checked	Checked	Unchecked	Unchecked	Checked	No	Abnormal	0	0	1	0	No	No	1	0	1	No	No	Yes	1	9	1	1	< hs	Zone 1 & 6	1	1	Empiric/firstline
Unchecked	Unchecked	Unchecked	Unchecked	Unchecked	Unchecked	Unchecked	Unchecked	Unchecked	Unchecked	Unchecked	Unchecked	Unchecked	Unchecked	Checked	Unchecked	0	Checked	Unchecked	4	Female	4	Unchecked	Checked	Unchecked	Unchecked	Unchecked	No	Normal	0	0	1	0	No	No	0	0	0	No	No	No	0	12	0	1	high school	Zone 5	1	1	Empiric/firstline
Unchecked	Unchecked	Unchecked	Unchecked	Unchecked	Unchecked	Unchecked	Unchecked	Unchecked	Unchecked	Unchecked	Checked	Unchecked	Unchecked	Unchecked	Unchecked	0	Unchecked	Unchecked	1	Male	4	Checked	Unchecked	Unchecked	Unchecked	Checked	Yes	Normal	0	0	1	0	No	No	1	0	0	No	No	No	0	3	0	0	< hs	Zone 5	1	0	None prescribed
Unchecked	Unchecked	Unchecked	Unchecked	Unchecked	Unchecked	Unchecked	Unchecked	Unchecked	Unchecked	Unchecked	Unchecked	Unchecked	Checked	Unchecked	Unchecked	0	Unchecked	Unchecked	4	Male	3	Checked	Checked	Unchecked	Unchecked	Unchecked	No	Abnormal	0	1	0	1	No	No	1	0	0	No	No	No	0	4	0	1	< hs	Dense Zones	1	1	Empiric/firstline
Unchecked	Unchecked	Unchecked	Unchecked	Checked	Unchecked	Unchecked	Unchecked	Unchecked	Unchecked	Unchecked	Unchecked	Unchecked	Unchecked	Unchecked	Unchecked	0	Unchecked	Unchecked	4	Male	3	Checked	Checked	Unchecked	Unchecked	Checked	No	Abnormal	0	0	0	0	No	No	1	0	0	No	No	No	0	10	0	1	> hs	Zone 1 & 6	0	1	Empiric/firstline
Unchecked	Unchecked	Unchecked	Unchecked	Checked	Unchecked	Unchecked	Unchecked	Unchecked	Unchecked	Unchecked	Unchecked	Unchecked	Unchecked	Unchecked	Unchecked	0	Unchecked	Unchecked	3	Male	3	Checked	Unchecked	Unchecked	Unchecked	Checked	No	Abnormal	0	0	1	0	No	No	1	0	0	No	No	No	0	8	0	1	< hs	Dense Zones	1	1	Empiric/firstline
Unchecked	Unchecked	Unchecked	Unchecked	Checked	Unchecked	Unchecked	Unchecked	Unchecked	Unchecked	Unchecked	Unchecked	Unchecked	Unchecked	Unchecked	Unchecked	0	Unchecked	Unchecked	7	Female	4	Checked	Checked	Unchecked	Unchecked	Checked	Yes	Abnormal	1	0	0	0	Yes	No	1	1	0	No	No	No	1	13	0	1	high school	Zone 1 & 6	1	1	Empiric/firstline
Unchecked	Unchecked	Unchecked	Unchecked	Checked	Unchecked	Unchecked	Unchecked	Unchecked	Unchecked	Unchecked	Unchecked	Unchecked	Unchecked	Unchecked	Unchecked	0	Unchecked	Unchecked	8	Male	4	Checked	Unchecked	Unchecked	Unchecked	Checked	No	Abnormal	1	1	1	1	No	No	1	0	0	No	No	No	0	23	0	2	high school	Zone 5	1	1	Macrolides
Unchecked	Unchecked	Unchecked	Unchecked	Unchecked	Unchecked	Unchecked	Unchecked	Unchecked	Unchecked	Unchecked	Unchecked	Unchecked	Checked	Unchecked	Unchecked	0	Unchecked	Unchecked	7	Male	5	Unchecked	Checked	Unchecked	Unchecked	Checked	Yes	Abnormal	0	0	1	1	No	No	1	0	1	No	No	No	1	6	0	2	< hs	Dense Zones	1	1	Expanded coverage
Unchecked	Unchecked	Unchecked	Unchecked	Checked	Unchecked	Unchecked	Unchecked	Unchecked	Unchecked	Unchecked	Unchecked	Unchecked	Unchecked	Unchecked	Unchecked	0	Unchecked	Unchecked	7	Male	3	Checked	Unchecked	Unchecked	Unchecked	Checked	Yes	Abnormal	1	0	1	0	No	No	0	0	0	No	No	No	0	4	0	1	high school	Zone 1 & 6	1	1	Empiric/firstline
Unchecked	Unchecked	Unchecked	Unchecked	Checked	Unchecked	Unchecked	Unchecked	Unchecked	Unchecked	Unchecked	Unchecked	Unchecked	Unchecked	Unchecked	Unchecked	0	Unchecked	Unchecked	9	Female	3	Checked	Checked	Unchecked	Unchecked	Checked	Yes	Abnormal	1	0	0	0	No	No	1	0	0	No	No	No	0	3	0	3	< hs	Zone 5	1	1	Macrolides
Unchecked	Unchecked	Unchecked	Unchecked	Unchecked	Unchecked	Unchecked	Unchecked	Unchecked	Unchecked	Unchecked	Checked	Unchecked	Unchecked	Unchecked	Unchecked	0	Unchecked	Unchecked	2	Female	3	Checked	Unchecked	Unchecked	Unchecked	Unchecked	No	Normal	0	0	0	1	No	No	1	0	0	No	No	No	0	1	0	1	high school	Zone 5	1	1	Macrolides
Unchecked	Unchecked	Unchecked	Unchecked	Unchecked	Unchecked	Unchecked	Unchecked	Unchecked	Unchecked	Unchecked	Checked	Unchecked	Unchecked	Unchecked	Unchecked	0	Unchecked	Unchecked	3	Male	2	Checked	Unchecked	Unchecked	Unchecked	Checked	Yes	Normal	0	0	0	0	No	No	1	1	0	No	No	No	0	3	0	1	high school	Zone 1 & 6	0	1	Macrolides
Unchecked	Unchecked	Unchecked	Unchecked	Unchecked	Unchecked	Unchecked	Unchecked	Unchecked	Unchecked	Unchecked	Checked	Unchecked	Unchecked	Unchecked	Unchecked	0	Unchecked	Unchecked	8	Female	2	Checked	Unchecked	Unchecked	Unchecked	Unchecked	No	Abnormal	1	0	1	0	No	No	0	0	0	No	No	No	0	2	0	3	< hs	Zone 5	1	1	Macrolides
Unchecked	Unchecked	Unchecked	Unchecked	Unchecked	Unchecked	Unchecked	Unchecked	Unchecked	Unchecked	Unchecked	Unchecked	Unchecked	Checked	Unchecked	Unchecked	0	Unchecked	Unchecked	4	Male	4	Checked	Unchecked	Unchecked	Checked	Unchecked	No	Abnormal	1	0	0	0	No	No	1	0	0	No	No	No	0	1	0	1	high school	Zone 1 & 6	1	1	Empiric/firstline
Unchecked	Unchecked	Unchecked	Unchecked	Unchecked	Unchecked	Unchecked	Unchecked	Unchecked	Unchecked	Unchecked	Checked	Unchecked	Unchecked	Unchecked	Unchecked	0	Unchecked	Unchecked	3	Male	4	Checked	Unchecked	Unchecked	Unchecked	Checked	No	Abnormal	0	0	1	0	No	No	0	0	0	No	No	No	0	1	0	1	high school	Zone 1 & 6	1	1	Macrolides
Unchecked	Unchecked	Unchecked	Unchecked	Unchecked	Unchecked	Unchecked	Unchecked	Unchecked	Unchecked	Unchecked	Unchecked	Unchecked	Checked	Unchecked	Unchecked	0	Unchecked	Unchecked	6	Male	4	Checked	Checked	Unchecked	Unchecked	Unchecked	Yes	Abnormal	0	0	1	1	Yes	No	0	0	0	No	No	No	0	14	0	1	high school	Zone 5	1	1	Empiric/firstline
Unchecked	Unchecked	Unchecked	Unchecked	Unchecked	Unchecked	Unchecked	Unchecked	Unchecked	Unchecked	Unchecked	Unchecked	Unchecked	Checked	Unchecked	Unchecked	0	Unchecked	Unchecked	2	Male	4	Checked	Checked	Unchecked	Unchecked	Unchecked	Yes	Abnormal	0	0	1	0	No	No	1	0	0	No	No	No	1	5	0	1	< hs	Zone 5	1	1	Empiric/firstline
Unchecked	Unchecked	Unchecked	Unchecked	Checked	Unchecked	Unchecked	Unchecked	Unchecked	Unchecked	Unchecked	Unchecked	Unchecked	Unchecked	Unchecked	Unchecked	0	Unchecked	Unchecked	7	Female	3	Checked	Checked	Unchecked	Unchecked	Unchecked	No	Abnormal	1	0	1	0	No	No	1	0	0	No	No	No	0	1	0	2	high school	Zone 1 & 6	1	1	Empiric/firstline
Unchecked	Unchecked	Unchecked	Unchecked	Checked	Unchecked	Unchecked	Unchecked	Unchecked	Unchecked	Unchecked	Unchecked	Unchecked	Unchecked	Unchecked	Unchecked	0	Unchecked	Unchecked	5	Female	3	Checked	Checked	Unchecked	Unchecked	Checked	No	Abnormal	0	1	0	0	No	No	1	0	0	No	No	No	0	4	0	1	< hs	Zone 5	1	1	Empiric/firstline
Unchecked	Unchecked	Unchecked	Unchecked	Checked	Unchecked	Unchecked	Unchecked	Unchecked	Unchecked	Unchecked	Unchecked	Unchecked	Unchecked	Unchecked	Unchecked	0	Unchecked	Unchecked	5	Female	3	Checked	Unchecked	Unchecked	Checked	Checked	No	Abnormal	1	0	0	0	No	No	0	0	0	No	No	No	0	9	0	1	high school	Zone 1 & 6	1	1	Empiric/firstline
Unchecked	Unchecked	Unchecked	Unchecked	Checked	Unchecked	Unchecked	Unchecked	Unchecked	Unchecked	Unchecked	Unchecked	Unchecked	Unchecked	Unchecked	Unchecked	0	Unchecked	Unchecked	2	Female	4	Checked	Checked	Unchecked	Unchecked	Checked	No	Abnormal	1	1	0	1	No	No	1	0	0	No	No	No	0	8	0	2	< hs	Zone 5	1	1	Empiric/firstline
Unchecked	Unchecked	Unchecked	Unchecked	Checked	Unchecked	Unchecked	Unchecked	Unchecked	Unchecked	Unchecked	Unchecked	Unchecked	Unchecked	Unchecked	Unchecked	0	Unchecked	Unchecked	8	Male	3	Checked	Unchecked	Unchecked	Unchecked	Checked	No	Abnormal	0	0	1	0	No	No	1	0	1	No	No	No	1	2	0	1	< hs	Zone 5	1	1	Empiric/firstline
Unchecked	Unchecked	Unchecked	Unchecked	Checked	Unchecked	Unchecked	Unchecked	Unchecked	Unchecked	Unchecked	Unchecked	Unchecked	Unchecked	Unchecked	Unchecked	0	Unchecked	Unchecked	1	Female	2	Checked	Checked	Unchecked	Unchecked	Checked	Yes	Abnormal	1	0	0	0	No	No	1	0	0	No	No	No	0	12	0	1	high school	Zone 1 & 6	1	1	Empiric/firstline
Unchecked	Unchecked	Unchecked	Unchecked	Unchecked	Unchecked	Unchecked	Unchecked	Unchecked	Unchecked	Unchecked	Unchecked	Unchecked	Checked	Unchecked	Unchecked	0	Unchecked	Unchecked		Female	3	Checked	Checked	Unchecked	Unchecked	Unchecked	Yes	Abnormal	1	0	0	0	No	No	0	0	0	No	No	No	1	7	0	0	< hs	Zone 5	1	0	None prescribed
Unchecked	Unchecked	Unchecked	Unchecked	Unchecked	Unchecked	Unchecked	Unchecked	Unchecked	Unchecked	Unchecked	Unchecked	Unchecked	Checked	Unchecked	Unchecked	0	Unchecked	Unchecked	6	Female	2	Checked	Unchecked	Unchecked	Unchecked	Unchecked	No	Abnormal	0	0	1	0	No	No	0	1	0	No	No	No	0	5	0	1	high school	Zone 5	1	1	Empiric/firstline
Unchecked	Unchecked	Unchecked	Unchecked	Unchecked	Unchecked	Unchecked	Unchecked	Unchecked	Unchecked	Unchecked	Checked	Unchecked	Unchecked	Unchecked	Unchecked	0	Unchecked	Unchecked	3	Female	4	Checked	Unchecked	Unchecked	Unchecked	Unchecked	No	Normal	0	0	0	0	No	No	0	0	0	No	No	No	0	1	0	1	high school	Zone 5	0	1	Macrolides
Unchecked	Unchecked	Unchecked	Unchecked	Checked	Unchecked	Unchecked	Unchecked	Unchecked	Unchecked	Unchecked	Unchecked	Unchecked	Unchecked	Unchecked	Unchecked	0	Unchecked	Unchecked	5	Male	3	Checked	Checked	Unchecked	Unchecked	Unchecked	Yes	Abnormal	1	0	0	0	No	No	1	0	0	No	No	No	0	9	0	1	high school	Zone 5	1	1	Empiric/firstline
Unchecked	Unchecked	Unchecked	Unchecked	Unchecked	Unchecked	Unchecked	Unchecked	Unchecked	Unchecked	Unchecked	Unchecked	Unchecked	Checked	Checked	Unchecked	0	Unchecked	Unchecked	8	Female	3	Checked	Unchecked	Unchecked	Unchecked	Unchecked	Yes	Abnormal	1	0	0	0	No	No	1	0	1	No	No	No	0	1	0	2	< hs	Zone 1 & 6	1	1	Empiric/firstline
Unchecked	Unchecked	Unchecked	Unchecked	Unchecked	Unchecked	Unchecked	Unchecked	Unchecked	Unchecked	Unchecked	Checked	Unchecked	Unchecked	Unchecked	Unchecked	0	Unchecked	Unchecked	8	Female	3	Checked	Checked	Unchecked	Unchecked	Checked	No	Normal	1	0	0	0	No	No	1	0	0	No	No	No	0	2	0	3	< hs	Dense Zones	1	1	Macrolides
Unchecked	Unchecked	Unchecked	Unchecked	Unchecked	Unchecked	Unchecked	Unchecked	Unchecked	Unchecked	Unchecked	Checked	Unchecked	Unchecked	Unchecked	Unchecked	0	Unchecked	Unchecked	2	Female	3	Checked	Unchecked	Unchecked	Unchecked	Unchecked	No	Normal	1	0	0	0	No	No	0	0	0	No	No	No	0	1	0	1	> hs	Dense Zones	1	1	Macrolides
Unchecked	Unchecked	Unchecked	Unchecked	Checked	Unchecked	Unchecked	Unchecked	Unchecked	Unchecked	Unchecked	Unchecked	Unchecked	Unchecked	Unchecked	Unchecked	0	Unchecked	Unchecked	1	Female	3	Checked	Unchecked	Unchecked	Unchecked	Checked	Yes	Abnormal	1	0	1	0	No	No	0	0	0	No	No	No	0	6	0	1	high school	Zone 5	1	1	Empiric/firstline
Unchecked	Unchecked	Unchecked	Unchecked	Unchecked	Unchecked	Unchecked	Unchecked	Unchecked	Unchecked	Unchecked	Unchecked	Unchecked	Checked	Unchecked	Unchecked	0	Unchecked	Unchecked	8	Male	3	Checked	Checked	Unchecked	Unchecked	Checked	Yes	Abnormal	1	0	0	0	No	No	1	0	1	No	No	No	1	9	0	1	> hs	Zone 1 & 6	1	1	Empiric/firstline
Unchecked	Unchecked	Unchecked	Unchecked	Unchecked	Unchecked	Unchecked	Unchecked	Unchecked	Unchecked	Unchecked	Unchecked	Unchecked	Checked	Checked	Unchecked	0	Unchecked	Unchecked	11	Female	1	Unchecked	Checked	Unchecked	Unchecked	Checked	No	Abnormal	1	0	0	1	No	No	0	1	1	No	No	No	0	3	0	3	high school	Zone 1 & 6	1	1	Expanded coverage
Unchecked	Unchecked	Unchecked	Unchecked	Unchecked	Unchecked	Unchecked	Unchecked	Unchecked	Unchecked	Unchecked	Checked	Unchecked	Unchecked	Unchecked	Unchecked	0	Unchecked	Unchecked	6	Male	3	Unchecked	Unchecked	Unchecked	Unchecked	Unchecked	No	Normal	1	0	1	0	No	No	0	0	0	No	No	No	0	1	0	1	high school	Zone 5	1	1	Empiric/firstline
Unchecked	Unchecked	Unchecked	Unchecked	Checked	Unchecked	Unchecked	Unchecked	Unchecked	Unchecked	Unchecked	Unchecked	Unchecked	Unchecked	Unchecked	Unchecked	0	Unchecked	Unchecked	11	Male	4	Checked	Unchecked	Unchecked	Unchecked	Checked	Yes	Abnormal	0	1	0	0	No	No	1	0	0	No	No	No	0	5	0	2	high school	Zone 1 & 6	1	1	Empiric/firstline
Unchecked	Unchecked	Unchecked	Unchecked	Checked	Unchecked	Unchecked	Unchecked	Unchecked	Unchecked	Unchecked	Unchecked	Unchecked	Unchecked	Unchecked	Unchecked	0	Unchecked	Unchecked	7	Female	3	Checked	Unchecked	Unchecked	Checked	Checked	No	Abnormal	1	0	0	0	No	No	1	0	0	No	No	No	0	3	0	2	high school	Dense Zones	1	1	Empiric/firstline
Unchecked	Unchecked	Unchecked	Unchecked	Checked	Unchecked	Unchecked	Unchecked	Unchecked	Unchecked	Unchecked	Unchecked	Unchecked	Unchecked	Unchecked	Unchecked	0	Unchecked	Unchecked	4	Male	2	Checked	Unchecked	Unchecked	Unchecked	Checked	No	Abnormal	0	0	1	0	No	No	1	0	0	No	No	No	0	7	0	2	high school	Zone 1 & 6	1	1	Empiric/firstline
Unchecked	Unchecked	Unchecked	Unchecked	Checked	Unchecked	Unchecked	Unchecked	Unchecked	Unchecked	Unchecked	Unchecked	Unchecked	Unchecked	Unchecked	Unchecked	0	Unchecked	Checked	7	Female	3	Checked	Checked	Unchecked	Unchecked	Checked	No	Abnormal	1	0	0	1	No	No	1	0	0	No	No	No	0	4	0	2	> hs	Zone 1 & 6	1	1	Expanded coverage
Unchecked	Unchecked	Unchecked	Unchecked	Checked	Unchecked	Unchecked	Unchecked	Unchecked	Unchecked	Unchecked	Unchecked	Unchecked	Unchecked	Unchecked	Unchecked	0	Unchecked	Unchecked	15	Male	4	Checked	Checked	Unchecked	Unchecked	Checked	Yes	Abnormal	0	0	1	0	No	No	1	0	0	No	No	No	0	4	0	2	high school	Dense Zones	1	1	Expanded coverage
Unchecked	Unchecked	Unchecked	Unchecked	Unchecked	Unchecked	Unchecked	Unchecked	Unchecked	Unchecked	Unchecked	Unchecked	Unchecked	Checked	Checked	Unchecked	0	Unchecked	Unchecked	12	Male	4	Checked	Unchecked	Unchecked	Unchecked	Unchecked	No	Abnormal	1	0	0	0	No	No	1	0	0	No	No	No	0	0	0	3	high school	Dense Zones	1	1	Empiric/firstline
Unchecked	Unchecked	Unchecked	Unchecked	Unchecked	Unchecked	Unchecked	Unchecked	Unchecked	Unchecked	Unchecked	Checked	Unchecked	Unchecked	Unchecked	Unchecked	0	Unchecked	Unchecked	2	Female	3	Checked	Unchecked	Unchecked	Unchecked	Checked	Yes	Normal	1	0	0	0	No	No	1	0	0	No	No	No	0	3	0	1	high school	Dense Zones	1	1	Macrolides
Unchecked	Unchecked	Unchecked	Unchecked	Checked	Unchecked	Unchecked	Unchecked	Unchecked	Unchecked	Unchecked	Unchecked	Unchecked	Unchecked	Unchecked	Unchecked	0	Unchecked	Unchecked	2	Male	4	Checked	Checked	Unchecked	Unchecked	Unchecked	No	Abnormal	0	0	0	1	No	No	0	0	0	No	No	No	0	21	0	1	< hs	Zone 1 & 6	1	1	Empiric/firstline
Unchecked	Unchecked	Unchecked	Unchecked	Unchecked	Unchecked	Unchecked	Unchecked	Unchecked	Unchecked	Unchecked	Checked	Unchecked	Unchecked	Unchecked	Unchecked	0	Unchecked	Unchecked	7	Female	4	Checked	Unchecked	Unchecked	Unchecked	Unchecked	Yes	Normal	1	0	0	0	No	No	0	0	0	No	No	No	0	1	0	2	< hs	Dense Zones	1	1	Macrolides
Unchecked	Unchecked	Unchecked	Unchecked	Checked	Unchecked	Unchecked	Unchecked	Unchecked	Unchecked	Unchecked	Unchecked	Unchecked	Unchecked	Unchecked	Unchecked	0	Unchecked	Unchecked	5	Male	2	Checked	Checked	Unchecked	Unchecked	Checked	No	Abnormal	0	0	0	0	No	No	1	1	0	No	No	No	0	8	0	1	high school	Dense Zones	0	1	Empiric/firstline
Unchecked	Unchecked	Unchecked	Unchecked	Unchecked	Unchecked	Unchecked	Unchecked	Unchecked	Unchecked	Unchecked	Unchecked	Unchecked	Checked	Checked	Unchecked	0	Unchecked	Unchecked	7	Male	2	Checked	Unchecked	Unchecked	Unchecked	Checked	No	Abnormal	0	0	0	0	No	No	1	1	0	No	No	No	0	2	0	1	> hs	Zone 1 & 6	0	1	Empiric/firstline
Unchecked	Unchecked	Unchecked	Unchecked	Checked	Unchecked	Unchecked	Unchecked	Unchecked	Unchecked	Unchecked	Unchecked	Unchecked	Unchecked	Unchecked	Unchecked	0	Unchecked	Unchecked	5	Female	3	Checked	Checked	Unchecked	Unchecked	Unchecked	Yes	Abnormal	0	0	0	0	Yes	No	1	0	0	No	No	No	1	18	0	3	> hs	Dense Zones	1	1	Expanded coverage
Unchecked	Unchecked	Unchecked	Unchecked	Unchecked	Unchecked	Unchecked	Unchecked	Unchecked	Unchecked	Unchecked	Checked	Unchecked	Unchecked	Unchecked	Unchecked	0	Unchecked	Unchecked	7	Female	2	Checked	Unchecked	Unchecked	Unchecked	Unchecked	No	Abnormal	0	0	0	0	No	No	1	0	0	No	No	No	1	2	0	1	high school	Dense Zones	0	1	Macrolides
Unchecked	Unchecked	Unchecked	Unchecked	Checked	Unchecked	Unchecked	Unchecked	Unchecked	Unchecked	Unchecked	Unchecked	Unchecked	Unchecked	Unchecked	Unchecked	0	Unchecked	Unchecked	3	Male	3	Unchecked	Unchecked	Unchecked	Unchecked	Checked	Yes	Abnormal	0	0	0	0	No	No	0	0	1	No	No	No	0	14	0	2	high school	Zone 1 & 6	0	1	Expanded coverage
Unchecked	Unchecked	Unchecked	Unchecked	Checked	Unchecked	Unchecked	Unchecked	Unchecked	Unchecked	Unchecked	Unchecked	Unchecked	Unchecked	Unchecked	Unchecked	0	Unchecked	Unchecked	1	Male	3	Checked	Checked	Unchecked	Unchecked	Checked	Yes	Abnormal	1	0	0	0	No	No	0	0	0	No	No	No	0	19	0	1	high school	Zone 1 & 6	1	1	Empiric/firstline
Unchecked	Unchecked	Checked	Unchecked	Checked	Unchecked	Unchecked	Unchecked	Unchecked	Unchecked	Unchecked	Unchecked	Unchecked	Unchecked	Unchecked	Unchecked	0	Unchecked	Unchecked	8	Female	3	Checked	Unchecked	Unchecked	Unchecked	Checked	Yes	Abnormal	0	0	0	1	No	No	1	0	1	No	No	No	0	21	0	3	< hs	Zone 5	1	1	Expanded coverage
Unchecked	Unchecked	Unchecked	Unchecked	Checked	Unchecked	Unchecked	Unchecked	Unchecked	Unchecked	Unchecked	Unchecked	Unchecked	Unchecked	Unchecked	Unchecked	0	Unchecked	Unchecked	2	Male	4	Checked	Unchecked	Unchecked	Unchecked	Checked	No	Abnormal	0	0	1	0	No	No	0	0	0	No	No	No	0	5	0	1	< hs	Zone 5	1	1	Empiric/firstline
Unchecked	Unchecked	Unchecked	Unchecked	Checked	Unchecked	Unchecked	Unchecked	Unchecked	Unchecked	Unchecked	Unchecked	Unchecked	Unchecked	Unchecked	Unchecked	0	Unchecked	Unchecked	22	Female		Checked	Unchecked	Unchecked	Unchecked	Checked	Yes	Abnormal	0	0	0	0	No	No	1	0	1	No	No	No	1	14	0	1	< hs	Dense Zones	0	1	Empiric/firstline
Unchecked	Unchecked	Unchecked	Unchecked	Checked	Unchecked	Unchecked	Unchecked	Unchecked	Unchecked	Unchecked	Unchecked	Unchecked	Unchecked	Unchecked	Unchecked	0	Unchecked	Unchecked	2	Female	3	Checked	Checked	Unchecked	Unchecked	Checked	Yes	Abnormal	0	0	0	1	No	No	1	0	0	No	No	No	0	13	0	1	< hs	Zone 1 & 6	1	1	Empiric/firstline
Unchecked	Unchecked	Unchecked	Unchecked	Checked	Unchecked	Unchecked	Unchecked	Unchecked	Unchecked	Unchecked	Unchecked	Unchecked	Unchecked	Unchecked	Unchecked	0	Unchecked	Unchecked	2	Female	3	Checked	Unchecked	Unchecked	Unchecked	Checked	Yes	Abnormal	0	0	1	0	No	No	1	0	0	No	No	No	0	14	0	1	high school	Zone 1 & 6	1	1	Empiric/firstline
Unchecked	Unchecked	Unchecked	Unchecked	Checked	Unchecked	Unchecked	Unchecked	Unchecked	Unchecked	Unchecked	Unchecked	Unchecked	Unchecked	Unchecked	Unchecked	0	Unchecked	Unchecked	11	Female	3	Unchecked	Unchecked	Unchecked	Unchecked	Checked	No	Abnormal	0	0	0	0	No	Yes	1	0	0	No	No	No	0	4	0	0	< hs	Dense Zones	1	0	None prescribed
Unchecked	Unchecked	Unchecked	Unchecked	Unchecked	Unchecked	Unchecked	Unchecked	Unchecked	Unchecked	Unchecked	Unchecked	Unchecked	Checked	Checked	Unchecked	0	Unchecked	Unchecked	2	Male	3	Checked	Unchecked	Unchecked	Unchecked	Checked	Yes	Normal	1	0	0	0	No	No	0	0	0	No	No	No	0	2	0	2	> hs	Zone 1 & 6	1	1	Empiric/firstline
Unchecked	Unchecked	Unchecked	Unchecked	Checked	Unchecked	Unchecked	Unchecked	Unchecked	Unchecked	Unchecked	Unchecked	Unchecked	Unchecked	Unchecked	Unchecked	0	Unchecked	Unchecked	5	Male	1	Checked	Unchecked	Unchecked	Unchecked	Checked	No	Abnormal	1	0	0	0	No	No	0	1	0	No	No	No	0	6	0	1	> hs	Zone 1 & 6	1	1	Empiric/firstline
Unchecked	Unchecked	Unchecked	Unchecked	Checked	Unchecked	Unchecked	Unchecked	Unchecked	Unchecked	Unchecked	Unchecked	Unchecked	Unchecked	Unchecked	Unchecked	0	Unchecked	Unchecked	1	Male	4	Checked	Unchecked	Unchecked	Unchecked	Checked	Yes	Abnormal	0	0	1	1	No	No	1	0	0	No	No	No	0	4	0	1	high school	Dense Zones	1	1	Empiric/firstline
Unchecked	Unchecked	Unchecked	Unchecked	Checked	Unchecked	Unchecked	Unchecked	Unchecked	Unchecked	Unchecked	Unchecked	Unchecked	Unchecked	Unchecked	Unchecked	0	Unchecked	Unchecked	9	Male	3	Checked	Checked	Unchecked	Unchecked	Checked	No	Abnormal	1	0	0	0	No	No	1	1	0	No	No	No	0	7	0	2	> hs	Dense Zones	1	1	Macrolides
Unchecked	Unchecked	Unchecked	Unchecked	Unchecked	Unchecked	Unchecked	Unchecked	Unchecked	Unchecked	Unchecked	Checked	Unchecked	Checked	Unchecked	Unchecked	0	Unchecked	Unchecked	7	Female	4	Checked	Checked	Unchecked	Unchecked	Unchecked	No	Abnormal	1	0	0	0	No	No	0	0	0	No	No	No	0	1	0	3	< hs	Dense Zones	1	1	Macrolides
Unchecked	Unchecked	Unchecked	Unchecked	Checked	Unchecked	Unchecked	Unchecked	Unchecked	Unchecked	Unchecked	Unchecked	Unchecked	Unchecked	Unchecked	Unchecked	0	Unchecked	Unchecked	4	Female	2	Checked	Unchecked	Unchecked	Unchecked	Checked	No	Abnormal	0	0	0	0	No	No	1	1	0	No	No	No	1	10	0	1	< hs	Dense Zones	0	1	Empiric/firstline
Unchecked	Unchecked	Unchecked	Unchecked	Checked	Unchecked	Unchecked	Unchecked	Unchecked	Unchecked	Unchecked	Unchecked	Unchecked	Unchecked	Unchecked	Unchecked	0	Unchecked	Unchecked		Male	4	Checked	Unchecked	Unchecked	Unchecked	Checked	Yes	Abnormal	1	0	0	1	No	No	0	0	0	No	No	No	0	4	0	1	< hs	Zone 5	1	1	Empiric/firstline
Unchecked	Unchecked	Unchecked	Unchecked	Unchecked	Unchecked	Unchecked	Unchecked	Unchecked	Unchecked	Unchecked	Checked	Unchecked	Unchecked	Unchecked	Unchecked	0	Unchecked	Unchecked	1	Female	3	Checked	Unchecked	Unchecked	Unchecked	Checked	No	Normal	0	0	1	0	No	No	0	0	0	No	No	No	0	1	0	1	high school	Dense Zones	1	1	Empiric/firstline
Unchecked	Unchecked	Unchecked	Unchecked	Unchecked	Unchecked	Unchecked	Unchecked	Unchecked	Unchecked	Unchecked	Unchecked	Unchecked	Checked	Unchecked	Unchecked	0	Unchecked	Unchecked	10	Female	3	Checked	Checked	Unchecked	Unchecked	Checked	No	Abnormal	1	0	1	1	No	No	0	0	0	No	No	No	0	3	0	2	< hs	Dense Zones	1	1	Macrolides
Unchecked	Unchecked	Unchecked	Unchecked	Checked	Unchecked	Unchecked	Unchecked	Unchecked	Unchecked	Unchecked	Unchecked	Unchecked	Unchecked	Unchecked	Unchecked	0	Unchecked	Unchecked	2	Male	2	Checked	Checked	Unchecked	Unchecked	Checked	No	Abnormal	1	1	0	0	No	No	0	0	0	No	No	No	0	16	0	1	< hs	Dense Zones	1	1	Empiric/firstline
Unchecked	Unchecked	Unchecked	Unchecked	Checked	Unchecked	Unchecked	Unchecked	Unchecked	Unchecked	Unchecked	Unchecked	Unchecked	Unchecked	Unchecked	Unchecked	0	Unchecked	Unchecked	3	Female	3	Checked	Unchecked	Unchecked	Unchecked	Unchecked	Yes	Abnormal	1	0	0	0	No	No	1	0	0	No	No	No	0	5	0	1	< hs	Dense Zones	1	1	Empiric/firstline
Unchecked	Unchecked	Unchecked	Unchecked	Checked	Unchecked	Unchecked	Unchecked	Unchecked	Unchecked	Unchecked	Unchecked	Unchecked	Unchecked	Unchecked	Unchecked	0	Unchecked	Unchecked	4	Female	4	Checked	Checked	Unchecked	Unchecked	Checked	Yes	Abnormal	0	0	1	0	No	No	1	0	0	No	No	No	0	19	0	1	high school	Dense Zones	1	1	Empiric/firstline
Unchecked	Unchecked	Unchecked	Unchecked	Unchecked	Unchecked	Unchecked	Unchecked	Unchecked	Unchecked	Unchecked	Unchecked	Unchecked	Checked	Checked	Unchecked	0	Unchecked	Unchecked	5	Female	3	Checked	Unchecked	Unchecked	Unchecked	Checked	No	Abnormal	1	0	1	1	No	No	0	0	0	No	No	No	0	1	0	3	high school	Zone 5	1	1	Macrolides
Unchecked	Unchecked	Unchecked	Unchecked	Unchecked	Unchecked	Unchecked	Unchecked	Unchecked	Unchecked	Unchecked	Unchecked	Unchecked	Unchecked	Checked	Unchecked	0	Checked	Unchecked	2	Female	3	Unchecked	Checked	Unchecked	Unchecked	Unchecked	Yes	Normal	0	0	0	0	No	No	0	0	0	No	No	No	0	7	0	1	high school	Zone 1 & 6	0	1	Empiric/firstline
Unchecked	Unchecked	Unchecked	Unchecked	Checked	Unchecked	Unchecked	Unchecked	Unchecked	Unchecked	Unchecked	Unchecked	Unchecked	Unchecked	Unchecked	Unchecked	0	Unchecked	Unchecked	4	Male	2	Checked	Checked	Unchecked	Unchecked	Unchecked	No	Abnormal	0	0	1	1	No	No	1	1	0	No	No	No	0	10	0	1	high school	Zone 5	1	1	Empiric/firstline
Unchecked	Unchecked	Unchecked	Unchecked	Unchecked	Unchecked	Unchecked	Unchecked	Unchecked	Unchecked	Unchecked	Unchecked	Unchecked	Checked	Checked	Unchecked	0	Unchecked	Unchecked	7	Female	3	Checked	Unchecked	Unchecked	Unchecked	Checked	No	Abnormal	0	1	0	0	No	No	1	1	1	No	No	No	0	2	0	1	< hs	Dense Zones	1	1	Empiric/firstline
Unchecked	Unchecked	Unchecked	Unchecked	Unchecked	Unchecked	Unchecked	Unchecked	Unchecked	Unchecked	Unchecked	Checked	Unchecked	Unchecked	Unchecked	Unchecked	0	Unchecked	Unchecked	14	Female	4	Checked	Unchecked	Unchecked	Unchecked	Unchecked	Yes	Normal	0	0	1	1	No	No	0	0	0	No	No	No	0	2	0	2	> hs	Zone 1 & 6	1	1	Macrolides
Unchecked	Unchecked	Unchecked	Unchecked	Checked	Unchecked	Unchecked	Unchecked	Unchecked	Unchecked	Unchecked	Unchecked	Unchecked	Unchecked	Unchecked	Unchecked	0	Unchecked	Unchecked	2	Female	3	Unchecked	Checked	Unchecked	Unchecked	Checked	No	Abnormal	0	0	0	0	No	No	1	0	1	No	No	No	0	8	0	2	< hs	Zone 5	0	1	Empiric/firstline
Unchecked	Unchecked	Unchecked	Unchecked	Unchecked	Unchecked	Unchecked	Unchecked	Unchecked	Unchecked	Unchecked	Unchecked	Unchecked	Checked	Checked	Unchecked	0	Unchecked	Unchecked	7	Male	3	Checked	Unchecked	Unchecked	Unchecked	Checked	No	Abnormal	1	0	1	0	No	No	0	0	0	No	No	No	0	2	0	1	< hs	Zone 5	1	1	Empiric/firstline
Unchecked	Unchecked	Unchecked	Unchecked	Checked	Unchecked	Unchecked	Unchecked	Unchecked	Unchecked	Unchecked	Unchecked	Unchecked	Unchecked	Unchecked	Unchecked	0	Unchecked	Unchecked	5	Male	4	Checked	Checked	Unchecked	Unchecked	Checked	Yes	Abnormal	0	0	1	0	No	No	1	0	0	No	No	No	0	6	0	1	high school	Dense Zones	1	1	Empiric/firstline
Unchecked	Unchecked	Unchecked	Unchecked	Checked	Unchecked	Unchecked	Unchecked	Unchecked	Unchecked	Unchecked	Unchecked	Unchecked	Unchecked	Unchecked	Unchecked	0	Unchecked	Unchecked	8	Female	3	Checked	Unchecked	Unchecked	Unchecked	Checked	Yes	Abnormal	0	0	1	1	No	No	1	0	0	No	No	No	0	8	0	3	< hs	Zone 5	1	1	Macrolides
Unchecked	Unchecked	Unchecked	Unchecked	Checked	Unchecked	Unchecked	Unchecked	Unchecked	Unchecked	Unchecked	Unchecked	Unchecked	Unchecked	Unchecked	Unchecked	0	Unchecked	Unchecked	4	Female	3	Checked	Checked	Unchecked	Unchecked	Unchecked	No	Abnormal	0	0	0	0	No	No	0	0	0	No	No	No	1	11	0	1	high school	Zone 1 & 6	0	1	Empiric/firstline
Unchecked	Unchecked	Unchecked	Unchecked	Checked	Unchecked	Unchecked	Unchecked	Unchecked	Unchecked	Unchecked	Unchecked	Unchecked	Unchecked	Unchecked	Unchecked	0	Unchecked	Unchecked	5	Female	3	Checked	Checked	Unchecked	Unchecked	Unchecked	No	Abnormal	1	0	1	1	No	No	1	0	0	No	No	No	1	5	0	2	> hs	Zone 1 & 6	1	1	Macrolides
Unchecked	Unchecked	Unchecked	Unchecked	Checked	Unchecked	Unchecked	Unchecked	Unchecked	Unchecked	Unchecked	Unchecked	Unchecked	Unchecked	Unchecked	Unchecked	0	Unchecked	Unchecked	9	Female	4	Checked	Checked	Unchecked	Unchecked	Checked	Yes	Abnormal	1	0	1	0	No	No	0	0	0	No	No	No	0	13	0	3	high school	Zone 5	1	1	Empiric/firstline
Unchecked	Unchecked	Unchecked	Unchecked	Checked	Unchecked	Unchecked	Unchecked	Unchecked	Unchecked	Unchecked	Unchecked	Unchecked	Unchecked	Unchecked	Unchecked	0	Unchecked	Unchecked	1	Female	3	Checked	Checked	Unchecked	Unchecked	Checked	No	Abnormal	0	0	0	0	No	No	1	0	0	No	No	No	0	8	0	1	high school	Dense Zones	0	1	Empiric/firstline
Unchecked	Unchecked	Unchecked	Unchecked	Unchecked	Unchecked	Unchecked	Unchecked	Unchecked	Unchecked	Unchecked	Checked	Unchecked	Unchecked	Unchecked	Unchecked	0	Unchecked	Unchecked	16	Male	3	Checked	Checked	Unchecked	Unchecked	Checked	Yes	Abnormal	1	0	0	0	No	No	1	0	0	No	No	No	0	1	0	3	high school	Dense Zones	1	1	Macrolides
[truncated: 1,933 more rows]
[truncated: 3 more columns]
